# Supplementary material for: Comparison of the transcriptome, lipidome, and c-di-GMP production between BCGΔBCG1419c and BCG, with Mincle- and Myd88-dependent induction of proinflammatory cytokines in murine macrophages
Source: Sci Rep. 2024 May 24;14:11898. doi: 10.1038/s41598-024-61815-8 (PMC11126594; doi:10.1038/s41598-024-61815-8)
Supplement: Supplementary file 3 — Supplementary Table 1. [file 41598_2024_61815_MOESM3_ESM.xlsx]

## Sheet: deltaBCG1419c.BCG.Meta.JOINED
GENE_NAME	GENE_ID	Mtb ortholog	PRODUCT	LOG2FOLD	AVG_PVALUE	AVG_RANK	Regulon
BCG_0008c	BCG_0008c	Rv0008c	Possible membrane protein	-0.7879	0.0375887	85.29
mtc28	BCG_0071c	Rv0040c	Secreted proline rich protein MTC28 (PROLINE RICH 28 KDA ANTIGEN)	-0.6097	0.00541341	51.83	MtrA regulon
BCG_0075c	BCG_0075c	Rv0044c	Possible oxidoreductase	-0.4895	0.0434825	245.69		Significantly downregulated in https://doi.org/10.1016/j.vaccine.2023.04.065
BCG_0076c	BCG_0076c	Rv0045c	Possible hydrolase	-0.5036	0.0238312	203.08
ino1	BCG_0077c	Rv0046c	Myo-inositol-1-phosphate synthase INO1	-0.4771	0.0300881	247.49
celA1	BCG_0093	Rv0062	Possible cellulase celA1 (ENDOGLUCANASE)	-0.7013	0.0119252	85.73
glyA2	BCG_0101c	Rv0070c	Probable serine hydroxymethyltransferase glyA2	-0.4613	0.0348459	253.3
BCG_0149	BCG_0149	Rv0115	Possible sugar kinase	-0.5199	0.0325643	204.79
adhE1	BCG_0198c	Rv0162c	Putative zinc-type alcohol dehydrogenase (e subunit) adhE	-0.7478	0.02496	155.58
yrbE1A	BCG_0204	Rv0167	Conserved hypothetical integral membrane protein yrbE1A	-0.7506	0.00480184	42.89
yrbE1B	BCG_0205	Rv0168	Conserved hypothetical integral membrane protein yrbE1B	-0.6288	0.0167576	150.2
BCG_0228	BCG_0228	Rv0191	Probable conserved integral membrane protein	-0.5312	0.0288758	176.44
mmpL11	BCG_0239c	Rv0202c	Probable conserved transmembrane transport protein mmpL11	-0.4717	0.0412867	330.82
BCG_0241c	BCG_0241c	Rv0204c	Probable conserved transmembrane protein	-0.6362	0.0100341	65.03
BCG_0263c	BCG_0263c	Rv0226c	Probable conserved transmembrane protein	-0.5931	0.00976694	77.19
BCG_0265	BCG_0265	Rv0228	Probable integral membrane acyltransferase	-0.6665	0.0311589	174.62
fadE4	BCG_0268	Rv0231	Probable acyl-CoA dehydrogenase fadE4	-0.4587	0.0474302	299.4
BCG_0284	BCG_0284	Rv0246	Probable conserved integral membrane protein	-0.72	0.0272633	123.07
nirD	BCG_0291	Rv0253	Probable nitrite reductase [NAD(P)H] small subunit nirD	-0.8362	0.0182757	89.58
BCG_0295	BCG_0295	Rv0257	Conserved hypothetical protein	-0.9771	0.0273861	69.3
BCG_0323	BCG_0323	Rv0283	Possible conserved membrane protein	-0.5026	0.0251904	223.66
BCG_0329	BCG_0329	Rv0289	Conserved hypothetical protein	-0.5388	0.0454541	343.4
BCG_0330	BCG_0330	Rv0290	Probable conserved transmembrane protein	-0.6302	0.0156063	131.57
BCG_0331	BCG_0331	Rv0291	Probable protease precursor	-0.5571	0.0374227	308.98
BCG_0339	BCG_0339	Rv0299	Hypothetical protein	-0.4622	0.0474224	309.94
BCG_0343	BCG_0343	Rv0303	Probable dehydrogenase/reductase	-0.5218	0.0427857	228.71
BCG_0349	BCG_0349	Rv0309	Possible conserved exported protein	-0.5288	0.0389978	306.64
BCG_0352	BCG_0352	Rv0312	Conserved hypothetical proline and threonine rich protein	-0.7007	0.00618005	40.62	MtrA regulon
dcd	BCG_0361	Rv0321	Probable deoxycytidine triphosphate deaminase dcd	-0.4981	0.0445826	230.14
BCG_0388	BCG_0388	Rv0349	Hypothetical protein	-0.6315	0.0254105	122.73
secE2	BCG_0417	Rv0379	Possible protein transport protein secE2	1.6343	0.0125875	17.17
purT	BCG_0426	Rv0389	Probable phosphoribosylglycinamide formyltransferase 2 purT	-0.7374	0.00240239	12.11
BCG_0470	BCG_0470	Rv0431	Putative tuberculin related peptide	-0.5247	0.0296911	212.91
BCG_0474c	BCG_0474c	Rv0435c	Putative conserved atpase	-0.4626	0.0350483	313.98
BCG_0501	BCG_0501	Rv0461	Probable transmembrane protein	-0.7693	0.00556386	31.68
BCG_0517	BCG_0517	Rv0476	Possible conserved transmembrane protein	-0.7003	0.00844313	42.58
BCG_0518	BCG_0518	Rv0477	Possible conserved secreted protein	-0.8313	0.00558756	46.94
lprQ	BCG_0524	Rv0483	Probable conserved lipoprotein lprQ	-0.5601	0.0270686	240.17
BCG_0545	BCG_0545	Rv0502	Conserved hypothetical protein	-0.5485	0.0248915	167.74
BCG_0556	BCG_0556	Rv0513	Possible conserved transmembrane protein	-0.5701	0.0497784	327.95
menE	BCG_0586c	Rv0542c	Possible o-succinylbenzoic acid--CoA ligase menE	-0.6049	0.0199721	175.1
BCG_0625c	BCG_0625c	Rv0580c	Conserved hypothetical protein	-0.5388	0.0291071	155.48
yrbE2A	BCG_0632	Rv0587	Conserved hypothetical integral membrane protein yrbE2A	-0.5611	0.028338	187.89
BCG_0643c	BCG_0643c	Rv0597c	Conserved hypothetical protein	-0.5733	0.0282335	181.72
BCG_0673	BCG_0673	Rv0627	Conserved hypothetical protein	-0.7584	0.0104035	92.51
BCG_0697	BCG_0697	Rv0648	Alpha-mannosidase	-0.588	0.0076434	72.42
BCG_0699	BCG_0699	Rv0650	Possible sugar kinase	-0.8087	0.0272558	69.53
BCG_0702c	BCG_0702c	Rv0653c	Possible transcriptional regulatory protein (probably tetR-family)	-0.7705	0.024929	65.94
BCG_0711c	BCG_0711c	Rv0662c	Conserved hypothetical protein	-0.865	0.0318494	81.38
mmpL5	BCG_0725c	Rv0676c	Probable conserved transmembrane transport protein mmpL5	-0.5485	0.0103836	112.34
rpmC	BCG_0759	Rv0709	Probable 50S ribosomal protein L29 rpmC	0.9129	0.0419238	169.96
rpsN1	BCG_0767	Rv0717	Probable 30S ribosomal protein S14 rpsN1	1.2582	0.0156519	117.64
serA2	BCG_0778c	Rv0728c	Possible D-3-phosphoglycerate dehydrogenase serA2	-0.8559	0.0117184	33.05
BCG_0788	BCG_0788	Rv0738	Conserved hypothetical protein	-0.9704	0.00911801	38.76
mmsB	BCG_0802c	Rv0751c	Probable 3-hydroxyisobutyrate dehydrogenase mmsB	-0.6115	0.00805042	57.98
BCG_0840	BCG_0840	Rv0787A	Conserved hypothetical protein	0.8727	0.0291362	119.7
BCG_0842c	BCG_0842c	Rv0789c	Hypothetical protein	-0.65	0.0420911	129.33
BCG_0891	BCG_0891	Rv0839	Conserved hypothetical protein	-0.7016	0.00114148	15.3
narL	BCG_0896c	Rv0844c	Possible nitrate/nitrite response transcriptional regulatory protein narL	-0.627	0.01027	55.29
moaA2	BCG_0921c	Rv0869c	Putative molybdenum cofactor biosynthesis protein A2 moaA2	-0.5306	0.0254927	210.08
BCG_0928c	BCG_0928c	Rv0876c	Possible conserved transmembrane protein	-0.5093	0.0230193	191.12
BCG_0934	BCG_0934	Rv0882	Probable transmembrane protein	-0.6794	0.0381094	111.09
fprB	BCG_0938	Rv0886	Probable nadph:adrenodoxin oxidoreductase fprB	-0.5749	0.0304447	210.21
prrA	BCG_0955c	Rv0903c	Two component response transcriptional regulatory protein prrA	-0.6901	0.00275194	22.64
ctpV	BCG_1023	Rv0969	Probable metal cation transporter P-type atpase ctpV	-0.5555	0.0106636	106.49
moaB2	BCG_1039	Rv0984	Possible pterin-4-alpha-carbinolamine dehydratase moaB2	-0.571	0.0194512	166.14
BCG_1059c	BCG_1059c	Rv1002c	Conserved membrane protein	-0.707	0.00581979	35.24
BCG_1061c	BCG_1061c	Rv1004c	Probable membrane protein	-0.6961	0.0284154	212.02
pks16	BCG_1070	Rv1013	Putative polyketide synthase pks16	-0.7077	0.00371613	29.17
pra	BCG_1136	Rv1078	Probable Proline-rich antigen homolog pra	-0.6119	0.014551	114.05
PE_PGRS22	BCG_1151	Rv1091	PE-PGRS family protein	0.8331	0.0287775	108.37
ephC	BCG_1185	Rv1124	Probable epoxide hydrolase ephC	-0.6668	0.024393	81.48
BCG_1218c	BCG_1218c	Rv1157c	Conserved hypothetical ala-, pro-rich protein	-0.6467	0.00635726	53.24	MtrA regulon
BCG_1219c	BCG_1219c	Rv1158c	Conserved hypothetical ala-, pro-rich protein	-0.7862	0.00506142	45.28	MtrA regulon
pks3	BCG_1243	Rv1181	Probable polyketide beta-ketoacyl synthase pks3	-0.4487	0.0401916	331.03
sigI	BCG_1251	Rv1189	Possible alternative RNA polymerase sigma factor sigI'	-0.5354	0.0274566	174.53
fadD36	BCG_1253	Rv1193	Probable fatty-acid-CoA ligase fadD36	-0.5212	0.0363259	273.58
sugB	BCG_1297	Rv1237	Probable sugar-transport integral membrane protein ABC Transporter sugB	-0.5708	0.0313112	196.74
lpqZ	BCG_1304	Rv1244	Putative lipoprotein lpqZ	-0.8632	0.00494519	34.57
BCG_1310	BCG_1310	Rv1250	Probable drug-transport integral membrane protein	-0.6758	0.0137966	68.55
BCG_1349c	BCG_1349c	Rv1290c	Conserved hypothetical protein	-0.7016	0.00578888	30.25
rfe	BCG_1362	Rv1302	Putative undecapaprenyl-phosphate alpha-n-acetylglucosaminyltransferase rfe	-0.5904	0.0320222	227.64
BCG_1401	BCG_1401	Rv1339	Conserved hypothetical protein	-0.4231	0.0471739	350.26
fadD33	BCG_1407	Rv1345	Possible polyketide synthase fadD33	-0.6338	0.00771679	48.48
BCG_1418c	BCG_1418c	Rv1356c	Hypothetical protein	0.8671	0.000299023	25.28
BCG_1419c	BCG_1419c	Rv1357c	Conserved hypothetical protein	-0.9519	0.00982068	123.32
BCG_1420	BCG_1420	Rv1358	Probable transcriptional regulatory protein	0.6283	0.000717219	202.03
pyrB	BCG_1441	Rv1380	Probable aspartate carbamoyltransferase pyrB	-0.5831	0.0323019	180.87
carA	BCG_1444	Rv1383	Probable carbamoyl-phosphate synthase small chain carA	-0.5752	0.0254	158.55
BCG_1462	BCG_1462	Rv1401	Possible membrane protein	-0.8878	0.00294765	10.89
BCG_1496c	BCG_1496c	Rv1435c	Probable conserved Proline, Glycine, Valine-rich secreted protein	-0.9068	0.00627572	46.61	MtrA regulon
bisC	BCG_1503	Rv1442	Probable biotin sulfoxide reductase bisC	-0.4435	0.0435293	353.79
BCG_1518c	BCG_1518c	Rv1457c	Probable unidentified antibiotic-transport integral membrane ABC transporter	-0.7011	0.0179664	97.01
BCG_1536c	BCG_1536c	Rv1474c	Probable transcriptional regulatory protein	-0.5722	0.0284434	173.38
BCG_1539	BCG_1539	Rv1477	Hypothetical invasion protein (ripA)	-0.6698	0.00493817	36.75	MtrA regulon
BCG_1540	BCG_1540	Rv1478	Hypothetical invasion protein (ripB)	-0.6313	0.00457208	49.03	MtrA regulon
BCG_1542	BCG_1542	Rv1480	Conserved hypothetical protein	-0.4683	0.0370011	291.66
mutA	BCG_1555	Rv1492	Probable methylmalonyl-CoA mutase small subunit mutA	-0.6052	0.0121063	114.37
BCG_1575	BCG_1575	Rv1523	Probable methyltransferase	-0.5879	0.0277332	158.3
BCG_1587	BCG_1587	Rv1535	Hypothetical protein	-0.6026	0.0245134	154.67
BCG_1618c	BCG_1618c	Rv1565c	Conserved hypothetical membrane protein	-0.5945	0.0132329	102.77
BCG_1619c	BCG_1619c	Rv1566c	Possible inv protein	-0.6661	0.00719276	53.42	MtrA regulon
BCG_1624	BCG_1624	Rv1571	Conserved hypothetical protein	-0.663	0.0351623	206.96
BCG_1630c	BCG_1630c	Rv1592c	Conserved hypothetical protein	-0.4665	0.0139984	203.9
BCG_1657	BCG_1657	Rv1619	Conserved membrane protein	-0.6359	0.0292692	219.86
cydD	BCG_1659c	Rv1621c	Probable 'component linked with the assembly of cytochrome' transport transmembrane ATP-binding protein ABC transporter cydD	-0.6197	0.0268802	129.12
BCG_1672	BCG_1672	Rv1634	Possible drug efflux membrane protein	-0.5553	0.0234069	188.13
BCG_1678c	BCG_1678c	Rv1639c	Conserved hypothetical membrane protein	-0.5478	0.0204873	142.07
tsnR	BCG_1683	Rv1644	Possible 23S rRNA methyltransferase tsnR	-0.5561	0.021431	196.52
argC	BCG_1691	Rv1652	Probable N-acetl-gamma-glutamyl-phoshate reductase argC	-0.5428	0.0375916	203.51	ArgR regulon
argJ	BCG_1692	Rv1653	Probable Glutamate n-acetyltransferase argJ	-0.6962	0.0119374	84.37	ArgR regulon
argB	BCG_1693	Rv1654	Probable Acetylglutamate kinase argB	-0.8205	0.00395512	25.96	ArgR regulon
argD	BCG_1694	Rv1655	Probable Acetylornithine aminotransferase argD	-0.635	0.0109484	84.33	ArgR regulon
argF	BCG_1695	Rv1656	Probable Ornithine carbamoyltransferase, anabolic ArgF	-0.7363	0.0101485	76.18	ArgR regulon	Significantly upregulated in https://doi.org/10.1016/j.vaccine.2023.04.065
pks11	BCG_1704	Rv1665	Possible chalcone synthase pks11	-0.5825	0.0262824	206.46
BCG_1711c	BCG_1711c	Rv1673c	Conserved hypothetical protein	-0.6289	0.0435243	167.05
BCG_1724c	BCG_1724c	Rv1686c	Probable conserved integral membrane protein ABC transporter	-0.6334	0.0370887	122.09
BCG_1736	BCG_1736	Rv1698	Conserved hypothetical protein	-0.494	0.0390762	266.43	MtrA regulon
BCG_1762	BCG_1762	Rv1723	Probable hydrolase	-0.8087	0.00915549	43.5
BCG_1801	BCG_1801	Rv1760	Conserved hypothetical protein	-0.4943	0.0453053	243.04
BCG_1802c	BCG_1802c	Rv1761c	Hypothetical exported protein	-0.5977	0.0284227	128.27
BCG_1813	BCG_1813	Rv1780	Conserved hypothetical protein	-0.5811	0.0278627	172.16
BCG_1844	BCG_1844	Rv1810	Conserved hypothetical protein	-0.7437	0.0113425	56.93
BCG_1849	BCG_1849	Rv1815	Conserved hypothetical protein	-0.5275	0.0196322	156.68
BCG_1850	BCG_1850	Rv1816	Possible transcriptional regulatory protein	-0.5136	0.0334349	229.49
BCG_1863	BCG_1863	Rv1828	Conserved hypothetical protein	-0.6512	0.00724389	55.95
guaB1	BCG_1879c	Rv1843c	Probable inosine-5'-monophosphate dehydrogenase guaB1	-0.5158	0.0349922	289.07
gnd1	BCG_1880c	Rv1844c	Probable 6-phosphogluconate dehydrogenase gnd1	-0.4795	0.0424287	339.8
lldD2	BCG_1908c	Rv1872c	Possible L-lactate dehydrogenase (cytochrome) lldD2	-0.5191	0.0255645	206.35
BCG_2010c	BCG_2010c	Rv1993c	Conserved hypothetical protein	1.1703	0.0137057	27.54
BCG_2053	BCG_2053	Rv2034	Probable ArsR-type repressor protein	0.6551	0.0186879	112.68
BCG_2071c	BCG_2071c	Rv2052c	Conserved hypothetical protein	-0.6154	0.0189098	156.35
BCG_2072c	BCG_2072c	Rv2053c	Probable transmembrane protein	-0.5584	0.0239999	174.51
BCG_2150c	BCG_2150c	Rv2133c	Conserved hypothetical protein	-0.5321	0.0387093	224.3
BCG_2154c	BCG_2154c	Rv2137c	Conserved hypothetical protein	-0.523	0.0343536	240.94
BCG_2163c	BCG_2163c	Rv2146c	Possible conserved transmembrane protein	-0.485	0.0455433	282.96
murG	BCG_2170c	Rv2153c	UPD-N-acetylglucosamine-N-acetylmuramyl-(pentapeptide) pyrophosphoryl-undecaprenol-N-acetylglucosamine transferase MurG	-0.8737	0.00944361	63.37
ftsW	BCG_2171c	Rv2154c	FtsW-like protein FtsW	-0.5269	0.0301583	264.46	MtrA regulon
BCG_2196	BCG_2196	Rv2181	Probable conserved integral membrane protein	-0.6154	0.00767944	69.38
BCG_2204c	BCG_2204c	Rv2188c	Conserved hypothetical protein	-0.5394	0.0402155	198.35
qcrB	BCG_2212	Rv2196	Probable Ubiquinol-cytochrome C reductase QcrB (cytochrome B subunit)	-0.5315	0.0311065	247.17
BCG_2220c	BCG_2220c	Rv2204c	Conserved hypothetical protein	0.8801	0.0478867	174.42		Significantly downregulated in https://doi.org/10.1016/j.vaccine.2023.04.065
cobS	BCG_2224	Rv2208	Probable cobalamin 5'-phosphate synthase CobS	-0.6448	0.0201802	100.28
BCG_2240c	BCG_2240c	Rv2223c	Probable exported protease	-0.4978	0.0146323	160.14
cobD	BCG_2253c	Rv2236c	Probable conserved membrane protein CobD	-0.7136	0.033003	91.96
fabD	BCG_2260	Rv2243	Malonyl CoA-acyl carrier protein transacylase fabD	-0.4719	0.0442578	341.71
BCG_2266	BCG_2266	Rv2248	Conserved hypothetical protein	-0.5839	0.0246812	155.76
BCG_2269	BCG_2269	Rv2251	Possible flavoprotein	-0.486	0.0408068	248.7
BCG_2270	BCG_2270	Rv2252	Conserved hypothetical protein	-0.4854	0.0343473	227.8
plcD	BCG_1794c	Rv2351c	Probable phospholipase C 4 plcD	-0.5912	0.038389	214.74	MtrA regulon
mbtH	BCG_2391c	Rv2377c	Putative conserved protein mbtH	1.004	0.0113462	30.17
BCG_2407	BCG_2407	Rv2393	Conserved hypothetical protein	-0.4196	0.0401135	356.21
PE_PGRS41	BCG_2411	Rv2396	PE-PGRS family protein	-0.5289	0.020039	163.58
BCG_2427c	BCG_2427c	Rv2411c	Conserved hypothetical protein	-0.4964	0.0285545	206.65
mobA	BCG_2473c	Rv2453c	Probable molybdopterin-guanine dinucleotide biosynthesis protein A mobA	-0.5569	0.0251763	177.69
BCG_2479	BCG_2479	Rv2459	Probable conserved integral membrane transport protein	-0.5973	0.00779422	66.88
lipP	BCG_2483	Rv2463	Probable esterase/lipase lipP	-0.5592	0.0120805	117.16
PE_PGRS43b	BCG_2509c	Rv2490c	PE-PGRS family protein [second part]	0.9184	0.0475618	124.14
fas	BCG_2545c	Rv2524c	Probable fatty acid synthase fas	-0.5303	0.0383959	249.02
aroB	BCG_2560c	Rv2538c	3-dehydroquinate synthase aroB	-0.4842	0.0441756	331.25
BCG_2589	BCG_2589	Rv2566	Long conserved hypothetical protein [second part]	-0.6334	0.0335707	193.65
BCG_2600	BCG_2600	Rv2577	Conserved hypothetical protein	-0.4483	0.0421906	289.61
speE	BCG_2625	Rv2601	Putative spermidine synthase speE	-0.7643	0.00831432	34.26
PE_PGRS45b	BCG_2641c	Rv2615c	PE-PGRS family protein	0.7918	0.0120615	72.23
dedA	BCG_2664	Rv2637	Possible transmembrane protein dedA	-0.6587	0.0394189	211.45
BCG_2692	BCG_2692	Rv2679	Probable enoyl-CoA hydratase echA15	-0.6145	0.0259732	189.23
arsA	BCG_2697	Rv2684	Probable arsenic-transport integral membrane protein arsA	-0.568	0.0346549	247.14
BCG_2713	BCG_2713	Rv2700	Possible secreted alanine rich protein	-0.6777	0.0159008	78.16
BCG_2728	BCG_2728	Rv2715	Possible hydrolase	-0.5337	0.0204414	155.04
lexA	BCG_2733	Rv2720	Repressor lexA	-0.4583	0.0373571	265.09
BCG_2734c	BCG_2734c	Rv2721c	Possible conserved transmembrane alanine and glycine rich protein	-0.5204	0.0095169	137.79	MtrA regulon
BCG_2741c	BCG_2741c	Rv2728c	Conserved hypothetical alanine rich protein	-0.7323	0.0160006	46.77
BCG_2763	BCG_2763	Rv2747	Possible transferase	-0.8719	0.00549403	9.96
BCG_2768c	BCG_2768c	Rv2752c	Conserved hypothetical protein	-0.4832	0.0384262	287.02
BCG_2782	BCG_2782	Rv2765	Probable alanine rich hydrolase	-0.7689	0.0267721	171.24
PPE43	BCG_2785c	Rv2768c	PPE family protein	-0.5598	0.0300566	175.17
pepR	BCG_2800c	Rv2782c	Probable zinc protease pepR	-0.5787	0.0253235	213.63
BCG_2812c	BCG_2812c	Rv2794c	Conserved hypothetical protein	-0.6226	0.0152742	93.3
BCG_2827	BCG_2827	Rv2809	Hypothetical protein	0.8464	0.0418193	133.96
echA16	BCG_2851	Rv2831	Probable enoyl-CoA hydratase echa16	-0.6407	0.040952	222.04
ugpBa	BCG_2853c	Rv2833c	Probable Sn-glycerol-3-phosphate-binding lipoprotein ugpB [first part]	-0.6645	0.0359593	110.69
BCG_2891c	BCG_2891c	Rv2869c	Probable conserved transmembrane protein	-0.4883	0.0432257	346.08
dxr	BCG_2892c	Rv2870c	Probable 1-deoxy-d-xylulose 5-phosphate reductoisomerase dxr	-0.5497	0.0244521	174.63
PPE45	BCG_2913c	Rv2892c	PPE family protein	-0.4385	0.0405121	322.42
xerC	BCG_2915c	Rv2894c	Probable integrase/recombinase xerC	-0.7054	0.00909219	62.82	MtrA regulon
BCG_2922c	BCG_2922c	Rv2901c	Conserved hypothetical protein	1.0287	0.0375315	161.81
lppW	BCG_2926	Rv2905	Probable conserved alanine rich lipoprotein lppW	-0.5034	0.0272994	214.27
BCG_3015	BCG_3015	Rv2994	Probable conserved integral membrane protein	-0.6361	0.0163194	97.45
leuB	BCG_3016c	Rv2995c	3-isopropylmalate dehydrogenase leuB	-0.636	0.0253576	203.78
BCG_3054	BCG_3054	Rv3031	Conserved hypothetical protein	-0.6735	0.0120381	78.58
ctaD	BCG_3067c	Rv3043c	Probable cytochrome C oxidase polypeptide I ctaD	-0.4666	0.0422124	326.46
BCG_3079c	BCG_3079c	Rv3054c	Conserved hypothetical protein	1.3741	0.000116064	2.1
lipR	BCG_3109	Rv3084	Probable acetyl-hydrolase/esterase lipR	-0.828	0.0104009	22.34
BCG_3153c	BCG_3153c	Rv3130c	Conserved hypothetical protein	-0.8421	0.03433	180.02
BCG_3154	BCG_3154	Rv3131	Conserved hypothetical protein	-1.0879	0.000785114	3.7
aofH	BCG_3194	Rv3170	Probable flavin-containing monoamine oxidase aofH	-0.4491	0.0475563	301.87
hpx	BCG_3195c	Rv3171c	Possible non-heme haloperoxidase hpx	-0.5215	0.0311044	261.36
BCG_3227c	BCG_3227c	Rv3202c	Possible ATP-dependent DNA helicase	0.5937	0.000595553	136.15
BCG_3236	BCG_3236	Rv3209	Conserved hypothetical threonin and proline rich protein	-0.5655	0.0163646	135.5	MtrA regulon
whiB1_2	BCG_3339	Rv3219	Probable transcriptional regulatory protein whiB-like whiB1	0.324	0.0152219	119.59
whiB1_1	BCG_3246	Rv3219	Probable transcriptional regulatory protein whiB-like whiB1	0.3467	0.00456281	99.07
BCG_3249c	BCG_3249c	Rv3221A	Possible anti-sigma factor	0.5886	0.0420515	248.41
TB7.3_2	BCG_3341c	Rv3221c	Biotinylated protein TB7.3	0.7188	0.0190296	87.77
TB7.3_1	BCG_3248c	Rv3221c	Biotinylated protein TB7.3	0.791	0.0130391	60.32
sigH_2	BCG_3344c	Rv3223c	Alternative RNA polymerase sigma-E factor (sigma-24) sigH	0.3951	0.0280203	325.69
sigH_1	BCG_3251c	Rv3223c	Alternative rna polymerase sigma-E factor (sigma-24) sigH	0.4078	0.0269886	315.93
BCG_3255c	BCG_3255c	Rv3225c	Possible transferase	0.5873	0.0220498	243.48
BCG_3348c	BCG_3348c	Rv3225c	Possible transferase	0.6262	0.00329388	214.19
lat	BCG_3319c	Rv3290c	probable L-lysine-epsilon aminotransferase lat	-0.4921	0.0247216	196.79
atsB_2	BCG_3364c	Rv3299c	PRobable arylsulfatase atsB	0.3491	0.0011621	123.09
phoY1_2	BCG_3366c	Rv3301c	Probable phosphate-transport system transcriptional regulatory protein phoU homolog 1 phoY1	0.8864	0.0100883	47.21
phoY1_1	BCG_3330c	Rv3301c	Probable phosphate-transport system transcriptional regulatory protein phoU homolog 1 phoY1	0.9622	0.00704498	29.48
deoD	BCG_3372	Rv3307	Probable purine nucleoside phosphorylase deoD	-0.7087	0.00687606	34.32
sapM	BCG_3375	Rv3310	Possible acid phosphatase	-0.5853	0.0105515	75.55	MtrA regulon
add	BCG_3379c	Rv3313c	Probable adenosine deaminase add	-0.6725	0.0227827	173.94
dacB1	BCG_3400	Rv3330	Probable penicillin-binding protein dacB1	-0.5716	0.0151703	131.5	MtrA regulon
sugI	BCG_3401	Rv3331	Probable sugar-transport integral membrane protein sugI	-0.6629	0.0185486	120.86
BCG_3435c	BCG_3435c	Rv3363c	Conserved hypothetical protein	-0.5513	0.0416421	196.21
BCG_3443	BCG_3443	Rv3371	Conserved hypothetical protein	-0.6089	0.00688439	59.76
BCG_3465	BCG_3465	Rv3395A	Probable membrane protein	-0.7883	0.035014	111.94
guaB3	BCG_3480c	Rv3410c	Probable inosine-5'-monophosphate dehydrogenase guaB3	-0.5275	0.0276404	206.62
BCG_3483c	BCG_3483c	Rv3413c	Hypothetical alanine and proline rich protein	-0.5763	0.0194996	171.07	MtrA regulon
groES	BCG_3488c	Rv3418c	10 kDa chaperonin groES	1.098	0.0209118	125.84
BCG_3491c	BCG_3491c	Rv3421c	Conserved hypothetical protein	-0.6525	0.0316529	208.59
BCG_3514	BCG_3514	Rv3448	Probable conserved integral membrane protein	-0.5864	0.0449091	204.28
cut4	BCG_3518	Rv3452	Probable cutinase precursor cut4	-0.6474	0.0258925	100.41
lipF	BCG_3551c	Rv3487c	Probable esterase/lipase lipF	-0.9198	0.000144981	2.98
ilvX	BCG_3573c	Rv3509c	Probable acetohydroxyacid synthase ilvX	-0.5688	0.00907135	84.07
BCG_3588	BCG_3588	Rv3524	Probable conserved membrane protein	-0.4606	0.0437736	329.07
arsB2	BCG_3643	Rv3578	Possible arsenical pump integral membrane protein arsB2	-0.6069	0.0292002	138.34
BCG_3664c	BCG_3664c	Rv3600c	Conserved hypothetical protein	-0.7558	0.00965598	77.2
panC	BCG_3666c	Rv3602c	Probable pantoate--beta-alanine ligase panC	-0.6717	0.00837136	41.45
BCG_3676c	BCG_3676c	Rv3612c	Conserved hypothetical protein	-0.6601	0.00345417	29.57
BCG_3691	BCG_3691	Rv3633	Conserved hypothetical protein	-0.6456	0.00448094	40.05
galE1	BCG_3692c	Rv3634c	UDP-glucose 4-epimerase galE1	-0.525	0.0312733	203.68
BCG_3693	BCG_3693	Rv3635	Probable conserved transmembrane protein	-0.5256	0.0376875	232.28
BCG_3715c	BCG_3715c	Rv3657c	Possible conserved alanine rich membrane protein	-1.1444	0.023526	71.73
BCG_3729c	BCG_3729c	Rv3671c	Putative membrane-associated serine protease	-0.5384	0.0379264	291.49
BCG_3745c	BCG_3745c	Rv3686c	Conserved hypothetical protein	-0.6383	0.0236849	178
BCG_3752	BCG_3752	Rv3693	Possible conserved membrane protein	-0.5605	0.0339449	254.22
BCG_3754	BCG_3754	Rv3695	Possible conserved membrane protein	-0.6188	0.0200872	130.07
BCG_3772	BCG_3772	Rv3712	Possible ligase	-0.5864	0.0193755	148.5
BCG_3777	BCG_3777	Rv3717	Conserved hypothetical protein	-0.5972	0.0167303	113.05	MtrA regulon
BCG_3851	BCG_3851	Rv3789	Conserved hypothetical protein	-0.6412	0.0271763	114.11
BCG_3854	BCG_3854	Rv3792	Probable conserved transmembrane protein	-0.6629	0.00787168	64.28
embA	BCG_3856	Rv3794	Integral membrane indolylacetylinositol arabinosyltransferase embA	-0.5162	0.0414171	330.52
pirG	BCG_3872	Rv3810	Exported repetitive protein precursor pirG	-0.9464	0.000708503	8.75	MtrA regulon
BCG_3879	BCG_3879	Rv3817	Putative phosphotransferase	-0.6039	0.0277369	114.72
pks2	BCG_3888c	Rv3825c	Polyketide synthase pks2	-0.4358	0.0285476	297.24
menG	BCG_3916	Rv3853	Putative S-adenosylmethionine:2-demethylmenaquinone methyltransferase menG	-0.5373	0.0255149	150.91
BCG_0026c	BCG_0026c	Rv3920c	Hypothetical protein similar to jag protein	0.9649	0.0294177	136.05
cobLa	BCG_2092c		Probable precorrin-6y methyltransferase CobLa [first part]	-1.0652	0.0475358	119.71
BCG_3695	BCG_3695		Putative transposase	-0.8857	0.0416417	114.69
BCG_1001c	BCG_1001c		Probable mycolyl transferase	-0.6654	0.0459904	172.64
PPE9	BCG_0425c		PPE family protein	-0.6477	0.0249679	100.46
BCG_0055	BCG_0055		Putative secreted protein P60-related protein [second part]	-0.6268	0.0266805	97.55
BCG_3519	BCG_3519		Probable conserved transmembrane protein	-0.5585	0.0270843	147.35
BCG_1913	BCG_1913		Probable conserved integral membrane protein [first part]	-0.5296	0.022301	205.45
moaA3	BCG_3392c		Probable molybdenum cofactor biosynthesis protein A moaA1	-0.4966	0.04769	275.13
BCG_3333c	BCG_3333c		Possible soj/parA-related protein	0.4464	0.0280976	290.42
serT	serT		tRNA-Ser	0.8631	0.000637902	31.31
glyU	glyU		tRNA-Gly	0.9079	0.000861898	26.53
EBG00001157315	EBG00001157315		5S_rRNA	1.05	0.0316076	43.61
rrl	rrl		23S rRNA	1.1078	0.0166745	125.99
EBG00001157348	EBG00001157348		LSU_rRNA_bacteria	1.2775	0.00540627	32.56
BCG_3831c	BCG_3831c		Probable remnant of a transposase	1.4757	0.0491516	114.74
EBG00001157360	EBG00001157360		5_8S_rRNA	1.5695	0.00516929	45.76
EBG00001157343	EBG00001157343		PK-G12rRNA	2.2264	0.0347783	58.34
EBG00001157317	EBG00001157317		SSU_rRNA_archaea	2.9089	0.000387952	15.79
rrs	rrs		16S rRNA	3.4982	0.000104738	9.91
entC_2	BCG_3335		Probable isochorismate synthase entC	0.4454	0.050092	292.65
mce1A	BCG_0206		MCE-family protein mce1A	-0.45	0.0501116	362.13
BCG_2816c	BCG_2816c		Conserved hypothetical protein	0.7942	0.0501181	136.67
BCG_2441c	BCG_2441c		Probable transposase [first part]	-0.6615	0.0507575	145.96
carB	BCG_1445		Probable carbamoyl-phosphate synthase large chain carB	-0.3936	0.0509686	428.76
BCG_1277c	BCG_1277c		Probable tetronasin-transport integral membrane protein ABC transporter	-0.5024	0.0512247	321.53
fadD16	BCG_0904		Possible fatty-acid-CoA ligase fadD16	-0.5953	0.051532	185.69
BCG_3064c	BCG_3064c		Conserved hypothetical protein	-0.5244	0.0518205	238.35
lepB	BCG_2924c		Probable signal peptidase I lepB	-0.4489	0.0524882	367.95
BCG_1108	BCG_1108		Probable oxidoreductase	-0.8461	0.053228	215.27
mce1C	BCG_0208		MCE-family protein mce1C	-0.4661	0.0534374	359.5
murE	BCG_2175c		Probable UDP-N-acetylmuramoylalanyl-D-glutamate-2,6-diaminopimelate ligase MurE	-0.5567	0.0535468	362.04
BCG_1102	BCG_1102		Conserved hypothetical protein	-0.5626	0.0536574	196.87
BCG_1045c	BCG_1045c		Hypothetical protein	-0.7122	0.05405	278.15
cyp142a	BCG_3582c		Probable cytochrome P450 monooxygenase 142 cyp142a [first part]	-0.5359	0.0541756	262.79
UvrD2	BCG_3222c		Probable dna helicase ii homolog uvrD2	-0.4524	0.054284	394.12
BCG_2344c	BCG_2344c		Conserved hypothetical protein	-0.4741	0.0543017	299.69
metE	BCG_1194c		Probable 5-methyltetrahydropteroyltriglutamate--homocysteine methyltransferase metE	-0.467	0.0543902	365.46
glpD2_1	BCG_3331c		Probable glycerol-3-phosphate dehydrogenase glpD2	0.328	0.0557549	359.07
BCG_3875c	BCG_3875c		Conserved hypothetical protein	-0.4941	0.0571339	327.43
BCG_0526	BCG_0526		Possible transcriptional regulatory protein	-0.4737	0.0572313	386.44
BCG_3978c	BCG_3978c		Hypothetical protein similar to jag protein	0.9102	0.057234	201.85
mntH	BCG_0976c		divalent cation-transport integral membrane protein mntH	-0.5179	0.0575119	368.03
BCG_2601c	BCG_2601c		Conserved hypothetical protein	-0.6745	0.0579924	231.93
BCG_1925c	BCG_1925c		Possible transmembrane protein	-0.5513	0.0581126	250.22
PPE33a	BCG_1842		PPE Family protein [first part]	-0.5345	0.0583396	297.93
cysK2	BCG_0900		Possible cysteine synthase a cysK2	-0.5994	0.0583591	264.02
mtrB	BCG_3274c		Two component sensory transduction histidine kinase mtrB	-0.4292	0.0583914	371.7
dacB2	BCG_2932		probable D-alanyl-D-alanine carboxypeptidase dacB2	-0.5155	0.058417	326.64
BCG_2621	BCG_2621		Conserved hypothetical protein	-0.5883	0.0593759	197.07
BCG_1793c	BCG_1793c		Conserved hypothetical protein	-0.4849	0.0594794	325.65
BCG_1411	BCG_1411		Probable drugs-transport transmembrane ATP-binding protein ABC transporter	-0.5299	0.0603301	274.87
PE14	BCG_1274c		PE family protein	-0.5396	0.0604287	227.27
panD	BCG_3665c		Probable aspartate 1-decarboxylase precursor panD	-0.474	0.0606139	295.29
nuoH	BCG_3175		Probable NADH dehydrogenase I (chain H) nuoH	-0.4829	0.0608948	333.49
tatD	BCG_1065		Probable deoxyribonuclease TatD (YjjV protein)	-0.6008	0.0610203	246.8
BCG_1164	BCG_1164		Possible para-nitrobenzyl esterase (fragment)	-0.6422	0.06122	281.05
BCG_1009	BCG_1009		Probable conserved integral membrane protein	-0.4919	0.0615903	388.1
BCG_3297	BCG_3297		Conserved hypothetical protein	-0.4269	0.062278	403.82
BCG_2843c	BCG_2843c		Hypothetical protein	-0.6453	0.0622804	248.12
BCG_2502c	BCG_2502c		Conserved hypothetical protein	-0.4635	0.062642	407.56
BCG_1107	BCG_1107		Probable transcriptional repressor protein	0.9329	0.0632017	110.07
ribG	BCG_1470		Probable bifunctional riboflavin biosynthesis protein RIBG : Diaminohydroxyphosphoribosylaminopyrimidine deaminase 5-amino-6-(5-phosphoribosylamino) uracil reductase	-0.468	0.0632446	393.97
BCG_0963	BCG_0963		Conserved hypothetical protein	-0.5502	0.0636584	264.2
narK2	BCG_1776c		Possible nitrate/nitrite transporter narK2	-0.5211	0.0638166	334.1
hisC2	BCG_3833		Probable histidinol-phosphate aminotransferase hisC2	-0.5225	0.0641433	327.94
sigF	BCG_3315c		Probable rna polymerase sigma factor sigF	-0.5102	0.0646297	308.53
dut	BCG_2710c		Putative deoxyuridine 5'-triphosphate nucleotidohydrolase dut	-0.4999	0.0648411	398.09
papA1	BCG_3887c		Probable conserved polyketide synthase associated protein papA1	-0.3943	0.0652724	442.08
nadA	BCG_1632		Probable quinolinate synthetase nadA	-0.4424	0.0656881	400.37
ctpC	BCG_3299		Probable metal cation-transporting P-type atpase C ctpC	-0.4616	0.0658527	417.84
BCG_1121c	BCG_1121c		Conserved hypothetical protein	-0.5218	0.0665482	246.68
cut1	BCG_1798		Probable cutinase cut1	-0.4792	0.0666975	291.39
BCG_1686	BCG_1686		Conserved hypothetical protein	-0.5488	0.0667324	316.86
BCG_3966	BCG_3966		Conserved hypothetical protein	-0.4992	0.0671004	419.8
BCG_0584	BCG_0584		Conserved hypothetical protein	-0.5835	0.0674206	268.68
ASpks	EBG00001157369			0.9615	0.0677418	94.37
BCG_2152c	BCG_2152c		Conserved hypothetical protein	-0.4498	0.0678562	369.67
BCG_3794c	BCG_3794c		Conserved hypothetical protein	-0.494	0.0679113	362.88
folC	BCG_2467c		Probable folylpolyglutamate synthase protein folC	-0.4531	0.0685572	417.74
BCG_2489c	BCG_2489c		Conserved hypothetical protein	-0.5195	0.0687807	265.72
ribF	BCG_2804c		Probable bifunctional FAD synthetase/riboflavin Biosynthesis protein ribF: riboflavin kinase FMN adenylyltransferase	-0.4774	0.0689594	351.26
BCG_0054	BCG_0054		Putative secreted protein P60-related protein [first part]	-0.4648	0.0696336	334.35
ribA1	BCG_1979		Probable Riboflavin biosynthesis protein ribA1 (GTP cyclohydrolase II)	-0.6881	0.0696478	255.42
BCG_1706c	BCG_1706c		Macrolide-transport ATP-binding protein ABC transporter	-0.4843	0.0699786	364.98
betP	BCG_0969		possible glycine betaine transport integral membrane protein betP	-0.4176	0.0710636	391.84
BCG_1395	BCG_1395		Probable hydrolase	-0.4889	0.0720486	419.78
BCG_3884	BCG_3884		Conserved hypothetical protein	-0.4961	0.0726722	304.07
BCG_2636c	BCG_2636c		Putative acyltransferase	-0.4815	0.072897	392.87
BCG_1443	BCG_1443		Probable export or membrane protein	-0.5655	0.0733393	303.8
hycQ	BCG_0119		Possible hydrogenase hycQ	-0.5908	0.0736715	313.09
BCG_0015	BCG_0015		Probable conserved transmembrane protein	-0.4273	0.0751392	433.04
PPE2	BCG_0294c		PPE family protein	-0.4272	0.0755139	400.87
mmpS5	BCG_0726c		Possible conserved membrane protein mmpS5	-0.401	0.0763262	420.93
hemD	BCG_0554		Probable uroporphyrin-III c-methyltransferase hemD	-0.4484	0.0765297	444.07
BCG_1845	BCG_1845		Possible Mg2 transport P-type atpase C mgtC	-0.4701	0.0769622	399.38
PPE36	BCG_2125		PPE family protein	0.8496	0.0771073	145.87
fadE16	BCG_1717		Possible acyl-CoA dehydrogenase fadE16	-0.4597	0.0785063	406.08
BCG_2131	BCG_2131		Hypothetical protein	-0.4417	0.0794786	392.9
lpqS	BCG_0899		Probable lipoprotein lpqS	-0.5317	0.0795617	244.01
BCG_3345	BCG_3345		Possible short-chain dehydrogenase/reductase	0.3445	0.079619	347.26
BCG_0150c	BCG_0150c		Possible conserved membrane protein	-0.4977	0.0797386	286.77
fdxD	BCG_3567c		Probable ferredoxin fdxD	0.6766	0.0797708	147.92
blaC	BCG_2087c		Class A Beta-lactamase blaC	-0.4184	0.0803545	482.84
BCG_1456	BCG_1456		Probable transcriptional regulatory protein	-0.6629	0.0806735	219.44
pitA	BCG_0589c		Probable low-affinity inorganic phosphate transporter integral membrane protein pitA	-0.3932	0.0808111	506.78
lipO	BCG_1487c		Probable esterase lipO	-0.447	0.0813065	432.16
BCG_3967	BCG_3967		Probable conserved transmembrane protein	-0.435	0.0821148	478.88
BCG_3652c	BCG_3652c		Probable conserved membrane protein	-0.439	0.0822367	467.53
BCG_2153c	BCG_2153c		Possible conserved transmembrane protein	-0.4196	0.0829226	406.14
BCG_1881c	BCG_1881c		Conserved hypothetical transmembrane protein	-0.4858	0.0830881	381.3
BCG_0423	BCG_0423		Probable monooxygenase	-0.6079	0.083516	352.1
BCG_3747c	BCG_3747c		Conserved hypothetical protein	0.7958	0.0841991	202.14
ephG	BCG_2754		Epoxide hydrolase	-0.5582	0.0848153	262.03
BCG_0355	BCG_0355		Possible beta-1,3-glucanase precursor	-0.4218	0.0855772	478.96
BCG_2588	BCG_2588		Long conserved hypothetical protein [first part]	-0.5062	0.0869003	436.48
pdxH	BCG_2632		Probable pyridoxamine 5'-phosphate oxidase pdxH	-0.4571	0.0871578	377.07
BCG_0581c	BCG_0581c		Probable integral membrane protein	-0.4684	0.0872319	452.93
accA2	BCG_1027c		Probable acetyl-/propionyl-coenzyme A carboxylase alpha chain (alpha subunit) accA2	-0.4779	0.0872564	407.86
PE_PGRS50	BCG_3414c			0.642	0.0873405	172.78
BCG_1290c	BCG_1290c		Possible membrane protein	-0.4974	0.0876753	451.94
BCG_1517c	BCG_1517c		Probable unidentified antibiotic-transport integral membrane ABC transporter	-0.6448	0.0885809	382.03
BCG_3285c	BCG_3285c		Conserved hypothetical protein	-0.4443	0.0885829	422.06
ASpks	EBG00001157354			0.9371	0.0890905	96.22
BCG_1710c	BCG_1710c		Probable conserved integral membrane transport protein	-0.5466	0.0891022	393.65
BCG_0186c	BCG_0186c		Conserved hypothetical protein	-0.8537	0.0894678	202.93
BCG_1828	BCG_1828		Conserved hypothetical pro-rich protease	-0.446	0.0897964	477.83
BCG_3730c	BCG_3730c		Conserved hypothetical protein	-0.4442	0.0897965	460.31
BCG_0078c	BCG_0078c		Conserved hypothetical protein	-0.3872	0.0911685	479.19
BCG_3473c	BCG_3473c		Hypothetical protein	-0.4756	0.0911817	391.36
BCG_3082c	BCG_3082c		Probable short chain alcohol dehydrogenase/reductase	-0.4527	0.0916534	406.41
narK1	BCG_2350c		Probable nitrite extrusion protein 1 narK1	-0.4647	0.0922153	432.5
BCG_3388c	BCG_3388c		Possible methyltransferase	-0.4682	0.0928578	332.65
BCG_1520c	BCG_1520c		Probable conserved transmembrane protein	-0.4623	0.0943018	482
BCG_2717	BCG_2717		Conserved hypothetical protein	-0.4587	0.0949369	447.55
secF	BCG_2609c		Probable protein-export membrane protein secF	-0.4347	0.0952056	469.84
BCG_2884c	BCG_2884c		Conserved hypothetical protein	-0.5982	0.0959528	257.63
BCG_3342c	BCG_3342c		Possible anti-sigma factor	0.5462	0.0960968	272.67
cut2	BCG_2317		Probable cutinase cut2	-0.5102	0.0962418	389.73
BCG_3128c	BCG_3128c		Hypothetical proline-rich protein	-0.5039	0.0963746	453.99
ctpI	BCG_0140c		Probable cation-transporter atpase I ctpI	-0.3924	0.0965915	523.69
BCG_3287c	BCG_3287c		Conserved hypothetical protein	-0.5315	0.0966012	408.43
lpqP	BCG_0720		Possible conserved lipoprotein lpqP	-0.4166	0.0977441	426.77
BCG_0932	BCG_0932		Possible transcriptional regulatory protein (possibly marR-family)	-0.5757	0.0989266	270.88
BCG_0410c	BCG_0410c		Conserved hypothetical protein	-0.7061	0.0994901	232.23
BCG_3108	BCG_3108		Probable monooxygenase	-0.5015	0.0995698	358.03
BCG_2622	BCG_2622		Probable conserved membrane protein	-0.5981	0.0995846	293.65
BCG_2374c	BCG_2374c		Hypothetical protein	-0.5192	0.100131	311.47
BCG_3894	BCG_3894		Hypothetical protein	-0.6026	0.100373	260.86
glyA1	BCG_1153		Probable Serine hydroxymethyltransferase 1 glyA1	-0.4265	0.100629	512.14
BCG_0253	BCG_0253		Conserved hypothetical protein	-0.3732	0.101204	552.48		Significantly downregulated in https://doi.org/10.1016/j.vaccine.2023.04.065
BCG_3932	BCG_3932		Possible conserved membrane protein	-0.4245	0.101551	436.49
BCG_2149	BCG_2149		Conserved hypothetical protein	0.6612	0.101696	163.99
BCG_2989c	BCG_2989c		Probable conserved integral membrane protein	-0.4787	0.101766	412.55
whiB7	BCG_3221c		Probable transcriptional regulatory protein whiB-like whiB7	-0.5073	0.101941	361.25
menD	BCG_0600		Probable bifunctional menaquinone biosynthesis protein menD	-0.4606	0.102243	511.5
drrC	BCG_2960		Probable daunorubicin-DIM-transport integral membrane protein ABC transporter drrC	-0.4665	0.10339	468.54
BCG_2948c	BCG_2948c		Conserved hypothetical protein	-0.4186	0.103697	502.71
aldb	BCG_2798		Secreted l-alanine dehydrogenase aldb [second part]	-0.4268	0.10398	412.68
BCG_1576	BCG_1576		Probable glycosyltransferase	-0.4232	0.104403	411.48
aroK	BCG_2561c		Probable shikimate kinase aroK	-0.4767	0.104529	448.73
nuoG	BCG_3174		Probable NADH dehydrogenase I (chain G) nuoG	-0.4363	0.104758	520.02
BCG_1427c	BCG_1427c		Conserved hypothetical protein	-0.4876	0.105687	396.38
BCG_0070c	BCG_0070c		Possible conserved transmembrane protein	-0.5713	0.106767	382.41
atsB	BCG_3328c		Probable arylsulfatase atsB	0.2344	0.107325	424.29
rpfB	BCG_1066		Probable resuscitation-promoting factor rpfB	-0.4142	0.107767	544.77
BCG_1922c	BCG_1922c		Conserved hypothetical protein	-0.4471	0.107829	486.48		Significantly downregulated in https://doi.org/10.1016/j.vaccine.2023.04.065
BCG_2078	BCG_2078		Conserved hypothetical protein	-0.401	0.107948	462.27
cobH	BCG_2084		Probable precorrin-8X methylmutase CobH	-0.4866	0.108015	387.87
BCG_3433c	BCG_3433c		Conserved hypothetical protein	-0.4264	0.108336	400.06
BCG_1186	BCG_1186		Conserved hypothetical protein	-0.5639	0.108462	408.46
BCG_0082	BCG_0082		Probable conserved transmembrane protein	-0.4172	0.110734	503.97
BCG_0370	BCG_0370		Possible dehydrogenase/reductase	-0.5335	0.111018	331.45
gpdA1	BCG_0609c		Probable glycerol-3-phosphate dehydrogenase [nad(p) ] gpdA1	-0.4238	0.111068	411.91
BCG_0266c	BCG_0266c		Possible conserved membrane protein	-0.4692	0.111185	457.96
BCG_2767	BCG_2767		Conserved hypothetical protein	-0.4952	0.111981	464.13
TB9.4	BCG_3235c		Conserved hypothetical protein TB9.4	-0.5483	0.112022	386.58
pssA	BCG_0475c		Probable cdp-diacylglycerol--serine o-phosphatidyltransferase pssA	-0.3914	0.112766	479.35
BCG_2219	BCG_2219		Possible conserved membrane protein	-0.4057	0.11304	444.14
accD2	BCG_1028c		Probable acetyl-/propionyl-coa carboxylase (beta subunit) accD2	-0.4498	0.114725	427.9
BCG_3233c	BCG_3233c		Conserved hypothetical protein	-0.4065	0.115057	525.07
BCG_2583	BCG_2583		Probable proline and glycine rich transmembrane protein	-0.5327	0.115304	440.13
BCG_1749	BCG_1749		Conserved hypothetical protein	-0.3953	0.115951	502.76
ispF	BCG_3646c		Probable 2C-methyl-D-erythritol 2,4-cyclodiphosphate synthase ispF	-0.4393	0.116231	505.03
BCG_3239	BCG_3239		Conserved hypothetical alanine valine rich protein	-0.4201	0.116323	515.45
BCG_0582	BCG_0582		Possible conserved membrane protein	-0.4253	0.116411	540.94
BCG_3485c	BCG_3485c		Conserved hypothetical protein	-0.6211	0.116742	313.95
argR	BCG_1696		Probable Arginine repressor argR	-0.5595	0.11681	421.59
BCG_2130	BCG_2130		Probable integral membrane protein	-0.4765	0.117098	447.47
BCG_1008	BCG_1008		Probable conserved transmembrane protein	-0.4597	0.117738	523.09
BCG_0883	BCG_0883		Conserved hypothetical protein	-0.4456	0.118148	499.82
BCG_0061	BCG_0061		Hypothetical protein	0.8631	0.118203	210.29
recC	BCG_0678c		PRobable exonuclease V (gamma chain) recC	-0.4736	0.118685	536.05
cfp2	BCG_2390c		Low molecular weight antigen cfp2	-0.6739	0.119911	422.91
pstC2	BCG_0981		phosphate-transport integral membrane ABC transporter pstC2	-0.4145	0.120247	530.21
BCG_3547c	BCG_3547c		Conserved hypothetical protein	-0.4816	0.120763	456.52
thyA	BCG_2781c		Probable thymidylate synthase thyA	-0.3756	0.121184	554.94
embR2	BCG_3395		Possible transcriptional regulatory protein embR2	-0.4556	0.122142	388.32
BCG_1735	BCG_1735		Conserved hypothetical protein	-0.4022	0.12355	515.36
arsC	BCG_2670		Probable arsenic-transport integral membrane protein arsC	-0.4992	0.124172	440.05
BCG_2745c	BCG_2745c		Probable conserved transmembrane protein	-0.4879	0.125152	480.26
BCG_1081	BCG_1081		Hypothetical protein	-0.4145	0.125188	522.61
BCG_2899c	BCG_2899c		Probable conserved integral membrane protein	-0.5293	0.127249	428.58
BCG_0799	BCG_0799		Conserved hypothetical protein	-0.7582	0.127482	286.65
yrbE4B	BCG_3564c		Conserved hypothetical integral membrane protein yrbE4B	-0.4086	0.127908	459.31
BCG_2994c	BCG_2994c		Possible conserved membrane or exported protein	-0.4059	0.128567	471.71
cobU	BCG_0292c		Putative bifunctional cobalamin biosynthesis protein cobU: cobinamide kinase cobinamide phosphate guanylyltransferase	-0.4859	0.12902	344.72
fabH	BCG_0577c		3-oxoacyl-[acyl-carrier-protein] synthase III fabH	-0.4209	0.130335	477.64
ggtB	BCG_2408		Probable gamma-glutamyltranspeptidase precursor ggtB	-0.4007	0.130339	589.48
BCG_0739c	BCG_0739c		Conserved hypothetical protein	-0.4356	0.130503	544.01
BCG_2527	BCG_2527		Possible conserved proline rich membrane protein	-0.411	0.131482	516.57
BCG_1133c	BCG_1133c		Conserved exported protein	-0.5335	0.131726	385.62
BCG_0279c	BCG_0279c		Conserved hypothetical protein	-0.4281	0.131837	527.5
cobQ1	BCG_0293c		Putative cobyric acid synthase cobQ1	-0.3902	0.132358	518.23
BCG_1239c	BCG_1239c		Conserved hypothetical protein	-0.4483	0.13357	390.13
BCG_1805c	BCG_1805c		Conserved hypothetical protein	-0.4333	0.134026	531.49
mce4B	BCG_3562c		Mce-family protein mce4B	-0.3744	0.134216	560.87
BCG_3019	BCG_3019		Hypothetical protein	0.5651	0.135225	266.57
BCG_1363	BCG_1363		Conserved hypothetical transmembrane protein	-0.4223	0.135479	461.83
drrB	BCG_2959		Probable daunorubicin-DIM-transport integral membrane protein ABC transporter drrB	-0.443	0.136106	489
BCG_3504	BCG_3504		Conserved hypothetical protein	-0.5064	0.137124	482.72
BCG_2189	BCG_2189		Probable conserved transmembrane protein	-0.4121	0.137787	594.88
gmk	BCG_1450		Probable guanylate kinase gmk	-0.4272	0.138216	587.4
BCG_2694	BCG_2694		Conserved hypothetical alanine rich protein	-0.3672	0.138633	593.19
pmmB	BCG_3373		Probable phosphomannomutase pmmB	-0.4011	0.138773	569.68
BCG_3767c	BCG_3767c		Conserved hypothetical protein	-0.4724	0.138922	549.84
BCG_2623	BCG_2623		Probable conserved integral membrane protein	-0.6095	0.139281	255.62
cysW	BCG_2413c		Probable sulfate-transport integral membrane protein ABC transporter cysW	-0.4303	0.139364	545.78
BCG_2700c	BCG_2700c		Probable antibiotic-transport integral membrane leucine and valine rich protein ABC transporter	-0.595	0.139916	362.61
PE_PGRS34a	BCG_1876c		PE-PGRS family protein	0.6237	0.140209	189.43
fadE18	BCG_1972c		Probable acyl-CoA dehydrogenase fadE18	-0.6351	0.140276	392.61
BCG_3278c	BCG_3278c		Possible transcriptional regulatory protein (probably tetR-family)	-0.3847	0.140706	545.32
pimB	BCG_0602		Mannosyltransferase pimB	-0.4256	0.141322	595.51
wag22a	BCG_1800c		PE-PGRS family protein wag22a [first part]	0.6597	0.141438	142.71
BCG_0588c	BCG_0588c		Possible conserved transmembrane protein	-0.4784	0.142215	473.48
PPE26	BCG_1821		PPE family protein	-0.4013	0.142596	576.3
BCG_1620c	BCG_1620c		hypothetical membrane protein	-0.5116	0.142623	441.39
BCG_3492c	BCG_3492c		Conserved hypothetical protein	0.3085	0.142629	146.12
cobM	BCG_2090c		Probable precorrin-4 C11-methyltransferase CobM	-0.5758	0.142885	324.88
BCG_2434c	BCG_2434c		Hypothetical protein	-0.4314	0.143064	556.45
ribH	BCG_1477		Probable riboflavin synthase beta chain ribH	-0.4205	0.143271	573.58
BCG_1004c	BCG_1004c		Conserved hypothetical protein	-0.385	0.144336	555.45
esxE	BCG_3961c		Putative ESAT-6 like protein 12 esxE	1.0913	0.144497	161.79
BCG_0958	BCG_0958		Conserved hypothetical protein	-0.4392	0.144557	560.9
BCG_0411c	BCG_0411c		Probable carbon monoxyde dehydrogenase (large chain)	-0.4262	0.145167	505.64
pheS	BCG_1688		Phenylalanyl-tRNA synthetase, alpha chain pheS	-0.4396	0.145277	553.51
BCG_2115c	BCG_2115c		Conserved hypothetical protein	-0.4065	0.145299	557.02
BCG_3121	BCG_3121		Conserved hypothetical protein	-0.3851	0.14642	544.45
gshA	BCG_3763c		Glutamate--cysteine ligase gshA (GAMMA-GLUTAMYLCYSTEINE SYNTHETASE) (GAMMA-ECS) (GCS) (GAMMA-GLUTAMYL-L-CYSTEINE SYNTHETASE)	-0.3814	0.146747	539.83
ptrB	BCG_0833		Probable protease II ptrB (oligopeptidase B)	0.3341	0.147204	150.51
ansP1	BCG_2144		Probable L-asparagine permease ansP1	-0.4073	0.147966	606.4
BCG_3453c	BCG_3453c		Conserved hypothetical protein	-0.4884	0.147987	412.23
BCG_1806c	BCG_1806c		Conserved hypothetical protein	-0.3667	0.148425	637.36
BCG_1629	BCG_1629		Probable transmembrane protein	-0.467	0.149738	568.83
BCG_2779c	BCG_2779c		Conserved hypothetical protein	-0.5563	0.150256	337.16
BCG_3677c	BCG_3677c		Hypothetical protein	-0.3746	0.150643	565.51
mmpS3	BCG_2214c		Probable conserved membrane protein mmpS3	-0.4108	0.150971	617.29
BCG_1524	BCG_1524		Probable conserved ATP-binding protein ABC transporter	-0.4327	0.15137	587.82
BCG_3074c	BCG_3074c		Probable transcriptional regulatory protein (probably asnC-family)	-0.3972	0.151873	608.92
udgA	BCG_0362		Probable udp-glucose 6-dehydrogenase udgA	-0.3878	0.152293	574.43
BCG_3742	BCG_3742		Conserved hypothetical protein	-0.3669	0.15249	603.45
ppk	BCG_3005		Probable polyphosphate kinase ppk	-0.4119	0.152529	564.14
dapE	BCG_1262		Probable succinyl-diaminopimelate desuccinylase dapE	-0.4112	0.153565	555.35
kdpE	BCG_1084c		Probable transcriptional regulatory protein kdpE	-0.5429	0.154393	389.11
BCG_3252	BCG_3252		Possible short-chain dehydrogenase/reductase	0.2918	0.155623	375.4
BCG_1607	BCG_1607		Possible regulatory protein	-0.4502	0.155846	415.06
BCG_3441	BCG_3441		Conserved hypothetical protein	-0.6146	0.155918	380.02		Significantly upregulated in https://doi.org/10.1016/j.vaccine.2023.04.065
lpqK	BCG_0436c		Possible conserved lipoprotein lpqK	-0.4259	0.156472	510.89
ftsE	BCG_3127c		Putative cell division ATP-binding protein ftsE	-0.4132	0.157602	571.02
embB	BCG_3857		Integral membrane indolylacetylinositol arabinosyltransferase embB	-0.4058	0.157929	655.82
gabP	BCG_0565		Probable gaba permease gabP (4-amino butyrate transport carrier)	-0.4345	0.158171	511.55
BCG_0096	BCG_0096		Conserved hypothetical protein	-0.4299	0.158502	523.81
BCG_0881c	BCG_0881c		Possible deaminase	-0.6009	0.158626	299.36
moxR3	BCG_3188c		Probable methanol dehydrogenase transcriptional regulatory protein moxR3	-0.443	0.158765	436.24
mmsA	BCG_0804c		Probable methylmalonate-semialdehyde dehydrogenase mmsA	-0.361	0.158863	630.83
BCG_1807	BCG_1807		Probable oxidoreductase	-0.3516	0.159141	676.61
BCG_3004	BCG_3004		Conserved hypothetical alanine rich protein	-0.5567	0.161794	479.92
BCG_3022	BCG_3022		Possible conserved transmembrane protein	-0.5673	0.161842	401.86
recBa	BCG_0677c		Probable exonuclease V (beta chain) recBa [first part]	-0.4732	0.162187	557.58
BCG_1142	BCG_1142		Conserved hypothetical protein	-0.4485	0.16232	620.5
ccdA	BCG_0570		Possible cytochrome c-type biogenesis protein ccdA	-0.4099	0.162556	552.73
BCG_1673c	BCG_1673c		Conserved hypothetical membrane protein	-0.4078	0.162835	588.93
BCG_2134	BCG_2134		Conserved hypothetical protein	-0.9173	0.163061	336.22
cobB	BCG_2868c		Probable cobyrinic acid A,C-diamide synthase cobB	-0.492	0.163529	573.31
lipM	BCG_2299		Probable esterase LipM	-0.4346	0.163707	565.73
lipQ	BCG_2503c		Probable carboxylesterase lipQ	-0.4648	0.165286	458.55
BCG_2082	BCG_2082		Conserved hypothetical protein	-0.8161	0.16576	266.94
fadD32	BCG_3863c		Probable fatty-acid-CoA ligase fadD32	-0.3678	0.165801	642.31		Significantly downregulated in https://doi.org/10.1016/j.vaccine.2023.04.065
papA3	BCG_1244		Probable conserved polyketide synthase associated protein papA3	-0.3915	0.166635	571.26
ctpH	BCG_0464c		Possible metal cation transporting P-type atpase ctpH	-0.3839	0.168114	690.16
sseC2	BCG_0866c		Conserved hypothetical protein sseC2	-0.4338	0.168724	623.25		Significantly downregulated in https://doi.org/10.1016/j.vaccine.2023.04.065
BCG_3437c	BCG_3437c		Conserved hypothetical protein	-0.3589	0.168852	670.99
arsB1	BCG_2698		Probable arsenic-transport integral membrane protein arsB1	-0.3979	0.168887	539.84
rodA	BCG_0047c		Probable cell division protein rodA	-0.4213	0.168959	639.12
cyp123	BCG_0818c		Probable cytochrome P450 123 cyp123	-0.4426	0.16952	583.14
BCG_1726	BCG_1726		Possible 3-methyladenine DNA glycosylase	-0.6706	0.170252	357.03
BCG_2881c	BCG_2881c		Possible amidotransferase	-0.4715	0.170884	594.63
amiD	BCG_3446		Probable amidase amiD	-0.4522	0.172337	578.76
BCG_0970	BCG_0970		Conserved hypothetical protein	-0.4922	0.173874	385.37
lysU	lysU		tRNA-Lys	0.6003	0.17395	250.58
BCG_3812c	BCG_3812c		Conserved hypothetical protein	-0.4433	0.174149	507.89
mutY	BCG_3654		Putative adenine glycosylase	-0.4746	0.1746	564.73
BCG_3355c	BCG_3355c		Conserved hypothetical protein	0.3917	0.174809	340.32
galT	BCG_0665		Probable galactose-1-phosphate uridylyltransferase galT	-0.4831	0.17483	497.9
BCG_3018	BCG_3018		Possible alanine rich dehydrogenase	-0.6182	0.175607	476.93
BCG_0629	BCG_0629		Possible conserved exported protein	0.344	0.175641	147.89
BCG_1653	BCG_1653		hypothetical membrane protein	-0.4412	0.176182	574.36
nuoM	BCG_3180		Probable NADH dehydrogenase I (chain M) nuoM	-0.4112	0.176595	601.39
BCG_2290	BCG_2290		Probable conserved transmembrane protein	-0.5719	0.176883	436.67
argH	BCG_1698		Probable Argininosuccinate lyase argH	-0.4466	0.17705	633.43
BCG_3191c	BCG_3191c		Probable transcriptional regulatory protein (probably tetR-family)	-0.7623	0.17875	308.37
lpqY	BCG_1295		Probable sugar-binding lipoprotein lpqY	-0.3833	0.179245	571.15
BCG_0927c	BCG_0927c		Possible conserved exported protein	-0.4077	0.180051	523.25
BCG_3743	BCG_3743		Probable lyase	-0.3776	0.18009	680.68
ppsE	BCG_2957		Phenolpthiocerol synthesis type-I polyketide synthase ppsE	-0.3898	0.180375	645.95
BCG_0671c	BCG_0671c		Probable conserved transmembrane protein	-0.4826	0.180457	449.64
cysK1	BCG_2356		Probable cysteine synthase A cysK1	-0.3886	0.180577	659.24
BCG_0933	BCG_0933		Possible rRNA methyltransferase	-0.4218	0.180777	497.92
BCG_3499c	BCG_3499c		Conserved hypothetical protein	-0.5432	0.180862	532.65
BCG_1335c	BCG_1335c		Conserved hypothetical protein	-0.5787	0.181352	323.2
BCG_0945c	BCG_0945c		Conserved hypothetical protein	-0.4296	0.182463	472.07
BCG_0624	BCG_0624		Conserved hypothetical protein	-0.488	0.183074	520.36
BCG_2058c	BCG_2058c		Probable sugar-transport integral membrane protein ABC transporter	-0.4375	0.183095	478.19
mbtE	BCG_2394c		Peptide synthetase mbtE	-0.3693	0.183151	711.44
cstA	BCG_3088		Probable carbon starvation protein A homolog cstA	-0.4121	0.183241	586.87
lppK	BCG_2133		Probable conserved lipoprotein lppK	-0.5674	0.183458	399.8
moeA2	BCG_0477c		Probable molybdopterin biosynthesis protein moeA2	-0.4597	0.183557	571.78
BCG_0587c	BCG_0587c		Conserved hypothetical protein	-0.4232	0.18408	584.39		Significantly upregulated in https://doi.org/10.1016/j.vaccine.2023.04.065
hab	BCG_3103		Probable hydroxylaminobenzene mutase hab	-0.4784	0.184602	519.91
BCG_0707c	BCG_0707c		Probable conserved integral membrane protein	-0.4164	0.184811	556.79
PE_PGRS34b	BCG_1875c		PE-PGRS family protein	0.8566	0.185136	180.88
BCG_3713c	BCG_3713c		Conserved hypothetical protein	-0.695	0.186284	349.75
BCG_1725c	BCG_1725c		Probable conserved ATP-binding protein ABC transporter	-0.5227	0.186653	382.04
PE_PGRS60	BCG_3710		PE-PGRS family protein	0.3493	0.186991	147.05
BCG_0307c	BCG_0307c		Conserved hypothetical protein	-0.4598	0.187396	488
BCG_2259	BCG_2259		Conserved hypothetical protein	-0.4149	0.187956	649.45
BCG_0413c	BCG_0413c		Probable carbon monoxyde dehydrogenase (medium chain)	-0.6097	0.188058	396.47
BCG_3734	BCG_3734		Probable transcriptional regulatory protein (probably crp/fnr-family)	-0.3321	0.188669	698.87
BCG_0302c	BCG_0302c		Conserved hypothetical protein	-0.4387	0.188749	480.7
BCG_1014	BCG_1014		Conserved hypothetical protein	-0.4241	0.188852	511.99
BCG_2889c	BCG_2889c		Conserved hypothetical protein	-0.4061	0.189039	673
PPE51	BCG_3159		PPE family protein	-0.3759	0.189088	622.6
BCG_2232	BCG_2232		Conserved hypothetical protein	-0.4111	0.189508	646.85
hycP	BCG_0118		Possible hydrogenase hycP	-0.6614	0.190111	420.44
BCG_0995c	BCG_0995c		Conserved hypothetical protein	-0.398	0.190465	563.32
BCG_2996c	BCG_2996c		Conserved hypothetical alanine rich protein	-0.3824	0.190783	676.14
BCG_2975c	BCG_2975c		Hypothetical protein	-0.3731	0.191655	606.23
murX	BCG_2173c		phospho-N-acetylmuramoyl-pentappeptidetransferase MurX	-0.4441	0.191934	663.13
BCG_3938c	BCG_3938c		Possible secreted protease	-0.3872	0.193056	699.46
panB	BCG_2242		Probable 3-methyl-2-oxobutanoate hydroxymethyltransferase PanB	-0.4701	0.193322	633.29
hsp	BCG_0289c		Heat shock protein hsp	-0.4855	0.193445	482.54
pepA	BCG_0159		Probable serine protease pepA	-0.4085	0.194081	698.59
glnA2	BCG_2239c		Probable glutamine synthetase glnA2	-0.3972	0.194219	669.86
BCG_0171c	BCG_0171c		Possible transcriptional regulatory protein	-0.407	0.19681	647.12
echA14	BCG_2504		Probable enoyl-CoA hydratase echA14	-0.4575	0.197001	488.77
proZ	BCG_3815c		Possible osmoprotectant (glycine betaine/carnitine/choline/l-proline) transport integral membrane protein ABC transporter proZ	-0.3868	0.197755	591.82
BCG_2979c	BCG_2979c		Possible glycosyl transferase	-0.3734	0.198015	643.53
BCG_2122c	BCG_2122c		Conserved hypothetical protein	-0.4536	0.198162	530.74
BCG_2699c	BCG_2699c		Probable antibiotic-transport integral membrane leucine and alanine and valine rich protein ABC transporter	-0.4623	0.198325	442.37
cut5	BCG_3784		Probable cutinase precursor cut5	-0.4073	0.199001	658.19
BCG_0940	BCG_0940		Probable exported protein	-0.4529	0.20025	597.39
BCG_2372	BCG_2372		Probable transcriptional regulatory protein (probably arsR-family)	-0.6048	0.200563	487.53
BCG_1869	BCG_1869		Probable hydrolase	-0.5586	0.201582	416.02
BCG_0175	BCG_0175		Putative oxidoreductase	-0.3597	0.20175	651.87
BCG_2151c	BCG_2151c		Conserved hypothetical protein	-0.3665	0.201916	615.7
hemY	BCG_2690c		Probable protoporphyrinogen oxidase hemY	-0.4525	0.202063	624.19
mpb53	BCG_2900c		Soluble secreted antigen mpb53	-0.418	0.202099	557.27
metU	metU		tRNA-Met	0.6607	0.202349	157.2
mihF	BCG_1449		Putative integration host factor mihF	0.7011	0.202742	339.39		Significantly downregulated in https://doi.org/10.1016/j.vaccine.2023.04.065
lpqX	BCG_1288		Putative lipoprotein lpqX	-0.4817	0.202767	428.77
BCG_0973	BCG_0973		Possible resolvase	0.6744	0.203248	248.13
fum	BCG_1158c		Probable fumarase fum (Fumarate hydratase)	-0.3931	0.203748	741.01
BCG_2799c	BCG_2799c		Possible alanine rich oxidoreductase	-0.4163	0.203871	640.8
BCG_1996	BCG_1996		Hypothetical protein	0.4885	0.204015	304.56
ispD	BCG_3647c		probable 4-diphosphocytidyl-2C-methyl-D-erythritol synthase ispD	-0.3527	0.204171	684.72
BCG_2322	BCG_2322		Possible conserved membrane protein	-0.5636	0.204198	388.11
BCG_2817	BCG_2817		Probable membrane protein	-0.4136	0.204849	561.1
BCG_3001	BCG_3001		Possible conserved secreted protein	-0.5439	0.205729	441.32
BCG_0975c	BCG_0975c		Conserved hypothetical protein	-0.4172	0.2063	658.99
BCG_3632c	BCG_3632c		Possible oxidoreductase	-0.467	0.207919	639.88
BCG_2044c	BCG_2044c		Possible conserved membrane protein	-0.5066	0.208127	531.27
dfp	BCG_1452		Probable DNA/pantothenate metabolism flavoprotein homolog dfp	-0.3791	0.2088	744.46
BCG_1156	BCG_1156		Possible glycosyl hydrolase	-0.3678	0.208943	641.95
BCG_3440c	BCG_3440c		Possible oxidoreductase	-0.57	0.209552	529.21
mshB	BCG_1233		N-Acetyl-1-D-myo-Inosityl-2-Amino-2-Deoxy-alpha-D-Glucopyranoside deacetylase mshB	-0.4118	0.210866	616.39
BCG_0835	BCG_0835		Conserved hypothetical protein	-0.3823	0.211204	666.92
BCG_3958c	BCG_3958c		Possible membrane protein	-0.4566	0.211806	478.46
BCG_2784c	BCG_2784c		Possible membrane protein	-0.4619	0.212162	483.66
ansA	BCG_1590c		Probable L-aparaginase ansA	-0.4624	0.212618	598.26
BCG_2426c	BCG_2426c		Conserved hypothetical protein	-0.3657	0.214612	658.45
BCG_2849c	BCG_2849c		Conserved hypothetical protein	-0.5533	0.215962	543.58
BCG_0627	BCG_0627		Hypothetical protein	-0.4273	0.215993	532.56
BCG_0571	BCG_0571		Probable conserved transmembrane protein	-0.4136	0.216322	704.34
fdxB	BCG_3618		Possible electron transfer protein fdxB	-0.3887	0.216854	734.72
BCG_3727	BCG_3727		Probable conserved transmembrane protein	-0.4448	0.217963	690.03
rmld	BCG_3295c		Possible dTDP-rhamnose modification protein rmlD	-0.4463	0.21808	679.59
tsf	BCG_2910c		Probable elongation factor tsf	-0.3628	0.218171	684.7		Significantly downregulated in https://doi.org/10.1016/j.vaccine.2023.04.065
BCG_0485c	BCG_0485c		Possible conserved transmembrane protein	-0.3946	0.218505	647.97
cysT	BCG_2414c		Probable sulfate-transport integral membrane protein ABC transporter cysT	-0.3938	0.219297	721.74
BCG_2323	BCG_2323		Possible conserved membrane protein	-0.5718	0.219767	431.77
nuoL	BCG_3179		Probable NADH dehydrogenase I (chain L) nuoL	-0.3833	0.219892	761.57
pgsA2	BCG_1857		Probable CDP-diacylglycerol--glycerol-3-phosphate 3-phosphatidyltransferase pgsA2	-0.3665	0.220275	633.01
BCG_3788	BCG_3788		Probable conserved two-domain membrane protein	-0.3712	0.220539	676.76
orn	BCG_2531		Probable oligoribonuclease orn	-0.4725	0.220866	476.67
BCG_1338	BCG_1338		Probable dehydrogenase FAD flavoprotein gmc oxidoreductase	-0.3403	0.221659	763.36		Significantly downregulated in https://doi.org/10.1016/j.vaccine.2023.04.065
pheT	BCG_1689		Phenylalanyl-tRNA synthetase, beta chain pheT	-0.3745	0.22221	766.49
fadB3	BCG_1754		Probable 3-hydroxybutyryl-CoA dehydrogenase fadB3	-0.4474	0.222422	489.42
BCG_0378c	BCG_0378c		Possible transcriptional regulatory protein	-0.3924	0.222688	674.99
ligC	BCG_3791		Possible dna ligase ligC	-0.422	0.222849	536.74
BCG_2675	BCG_2675		Hypothetical protein	0.6082	0.222975	284.47
pheA	BCG_3901c		Possible prephenate dehydratase pheA	-0.4469	0.223558	658.98
mce1F	BCG_0211		MCE-family protein mce1F	-0.3842	0.223807	759.11
fadD10	BCG_0132		Possible fatty-acid-CoA ligase fadD10	-0.3808	0.225668	717.35
BCG_0543	BCG_0543		Conserved hypothetical protein	-0.4215	0.226393	649.87
BCG_3733	BCG_3733		Possible membrane protein	-0.4404	0.227255	477.63
BCG_2488c	BCG_2488c		Conserved hypothetical protein	-0.3871	0.228362	707.61		Significantly upregulated in https://doi.org/10.1016/j.vaccine.2023.04.065
amiC	BCG_2909c		Probable amidase amic	-0.3916	0.228536	747.26
BCG_1161c	BCG_1161c		Conserved membrane protein	-0.4743	0.228581	643.87
BCG_3684c	BCG_3684c		Conserved hypothetical protein	-0.3937	0.231272	731.22
BCG_1746	BCG_1746		Probable conserved transmembrane protein	-0.3785	0.231759	688.08
cydA	BCG_1661c		Probable integral membrane cytochrome D ubiquinol oxidase (subunit I) cydA	-0.3776	0.232357	648.45
nei_2	BCG_3362		Probable endonuclease VIII nei	0.329	0.233635	148.67
iscS	BCG_3048c		Probable cysteine desulfurase iscS	-0.3487	0.233664	774.39
BCG_3055	BCG_3055		Possible transferase	-0.3504	0.233905	751.98
rpsI	BCG_3508c		Probable 30S ribosomal protein S9 rpsI	-0.3814	0.234201	770.63
BCG_1914	BCG_1914		Probable conserved integral membrane protein [second part]	-0.3821	0.234303	720.58
BCG_1489c	BCG_1489c		Conserved hypothetical protein	-0.3611	0.234392	669.44
accD6	BCG_2264		Acetyl/propionyl-CoA carboxylase (beta subunit) accD6	-0.356	0.234463	794.7
BCG_0273c	BCG_0273c		Probable conserved transmembrane protein	-0.3763	0.234466	794.17
sirR	BCG_2806		Probable transcriptional repressor sirR	-0.39	0.235968	587.47
pgi	BCG_1000c		Probable glucose-6-phosphate isomerase pgi	-0.4191	0.236873	726.89
narK3	BCG_0299c		Probable integral membrane nitrite extrusion protein narK3	-0.4429	0.237188	552.85
BCG_2312	BCG_2312		Probable haloalkane dehalogenase	-0.388	0.237595	759.85
BCG_1311c	BCG_1311c		Conserved hypothetical protein	-0.3695	0.238861	792.53
BCG_3941c	BCG_3941c		Possible secreted alanine and proline rich protease	-0.3977	0.239544	754.52
fadD9	BCG_2613		Probable fatty-acid-CoA ligase fadD9	-0.3767	0.240092	802.05
BCG_3336	BCG_3336		Possible acetyltransferase	0.4654	0.240535	317.16
BCG_3503	BCG_3503		Possible conserved transmembrane protein	-0.4979	0.241132	536.01
BCG_2321	BCG_2321		Hypothetical protein	-0.4493	0.241164	617.52
bioD	BCG_1623		Probable dethiobiotin synthetase bioD	-0.4327	0.241193	699.08
rplN	BCG_0764		Probable 50S ribosomal protein L14 rplN	0.3465	0.243081	159.21
BCG_0315A	BCG_0315A		Conserved hypothetical protein, antitoxin	-0.3703	0.243849	664.18
TB18.6	BCG_2157c		Conserved hypothetical protein TB18.6	-0.4827	0.243938	656.02
BCG_0144	BCG_0144		Possible transmembrane acyltransferase	-0.3625	0.244182	813.2
BCG_2842c	BCG_2842c		Conserved hypothetical protein	-0.3855	0.244489	718.95
mbtD	BCG_2395c		Polyketide synthetase mbtD	-0.4174	0.244761	753.55
BCG_0844c	BCG_0844c		Conserved hypothetical protein	-0.4973	0.245017	585.17
BCG_3474c	BCG_3474c		Conserved hypothetical protein	-0.3969	0.245041	701.71
BCG_3189c	BCG_3189c		Hypothetical protein	-0.4902	0.245306	443.9
glnH	BCG_0450c		Probable glutamine-binding lipoprotein glnH	-0.3458	0.245671	732.64
pks13	BCG_3862c		Polyketide synthase pks13	-0.346	0.245718	794.19
BCG_1708	BCG_1708		Conserved hypothetical protein	-0.5277	0.245765	410.29
mce4F	BCG_3558c		Mce-family protein mce4F	-0.4002	0.247238	754.8
BCG_3010	BCG_3010		Probable transcriptional regulatory protein	-0.3816	0.248398	786.91
thiD	BCG_0461c		Probable phosphomethylpyrimidine kinase thiD	-0.415	0.248487	778.89
BCG_0229	BCG_0229		Conserved hypothetical protein	-0.3721	0.248877	826.11
BCG_1854c	BCG_1854c		Probable drugs-transport transmembrane ATP-binding protein ABC transporter	-0.3687	0.249095	745.06
BCG_3117c	BCG_3117c		Probable conserved integral membrane protein	-0.4112	0.249338	707.62
leuC	BCG_3009c		Probable 3-isopropylmalate dehydratase (large subunit) leuC	-0.3275	0.250446	816.7
BCG_2136	BCG_2136		Conserved hypothetical protein	-0.4136	0.250522	545.8
rfbD	BCG_3845		Probable O-antigen/lipopolysaccharide transport integral membrane protein ABC transporter rfbD	-0.3849	0.250614	799.53
BCG_0094	BCG_0094		Possible oxidoreductase	-0.4197	0.251856	776.75
BCG_2013	BCG_2013		Conserved hypothetical protein	-0.3935	0.251968	599.65
mmpL13	BCG_1207		Probable conserved transmembrane transport protein mmpL13	-0.3897	0.25198	730.13
BCG_3270c	BCG_3270c		Conserved hypothetical protein	-0.3584	0.252391	737.05
BCG_3311	BCG_3311		Conserved hypothetical protein	-0.367	0.253424	793.38
BCG_0865c	BCG_0865c		Conserved hypothetical protein	-0.4048	0.25394	766.71
nanT	BCG_1941c		Probable sialic acid-transport integral membrane protein nanT	-0.5009	0.254847	688.71
BCG_3343c	BCG_3343c		Conserved hypothetical protein	0.4217	0.255681	349.69
narJ	BCG_1225		Probable respiratory nitrate reductase (delta chain) narJ	-0.5459	0.255902	588.64
secD	BCG_2610c		Protein-export membrane protein secD	-0.3389	0.256107	811.34
BCG_2585	BCG_2585		Probable glutamine-transport transmembrane protein ABC transporter	-0.3834	0.256189	741.55
BCG_0741	BCG_0741		Conserved hypothetical protein	-0.4023	0.256725	726.75
pqqE	BCG_0742		Probable coenzyme pqq synthesis protein E pqqE	-0.3403	0.257616	767.67
PE_PGRS27	BCG_1511c		PE-PGRS family protein	0.5419	0.257659	268.91
phoR	BCG_0810		Possible two component system response sensor kinase membrane associated phoR	-0.3356	0.25824	781.11
BCG_1873c	BCG_1873c		Conserved hypothetical protein	-0.465	0.258272	566.65
BCG_0011c	BCG_0011c		Probable conserved transmembrane protein	-0.4292	0.259349	640
BCG_1175	BCG_1175		Possible exported protein	-0.5534	0.260072	646.63
lipD	BCG_1962		Probable lipase lipD	-0.3682	0.261791	782.32
BCG_0269	BCG_0269		Probable transcriptional regulatory protein (probably tetR/acrR-family)	-0.3611	0.262314	688.93
BCG_1992	BCG_1992		Conserved hypothetical protein	-0.4696	0.262811	468.04
aroF	BCG_2562c		Probable chorismate synthase aroF	-0.4072	0.26312	772.91
glnE	BCG_2238c		Glutamate-ammonia-ligase adenylyltransferase glnE	-0.3396	0.263224	837.86
mmpL7	BCG_2964		Conserved transmembrane transport protein mmpL7	-0.365	0.263678	840.54
BCG_1234	BCG_1234		Conserved hypothetical protein	-0.4255	0.265332	630.62
purH	BCG_1011		Probable bifunctional purine biosynthesis protein purH: phosphoribosylaminoimidazolecarboxamide formyltransferase INOSINEMONOPHOSPHATE CYCLOHYDROLASE	-0.3361	0.267115	807.27
proS	BCG_2865c		Putative prolyl-tRNA synthetase proS	-0.3455	0.268202	826.83
hisD	BCG_1637		Probable histidinol dehydrogenase HisD (HDH)	-0.3866	0.268418	798.78
frdA	BCG_1604		Probable fumarate reductase [flavoprotein subunit] frdA	-0.4056	0.268722	703.89
plsB1	BCG_1603		Possible acyltransferase plsB1	-0.3446	0.269126	755.76
pepC	BCG_0852		Probable aminopeptidase pepC	-0.3601	0.269305	708.22
BCG_2476c	BCG_2476c		Putative conserved integral membrane transport protein	-0.3439	0.270629	817.5
BCG_0875c	BCG_0875c		Conserved hypothetical protein	-0.3686	0.271328	734.17
BCG_2073	BCG_2073		Conserved hypothetical protein	-0.3626	0.271468	707.18
mce1D	BCG_0209		MCE-family protein mce1D	-0.3507	0.27241	817.39
aspB	BCG_3629		Possible aspartate aminotransferase aspB	-0.5069	0.272991	676.23
BCG_3748	BCG_3748		Probable conserved transmembrane protein	-0.3755	0.273529	809.66
BCG_0708c	BCG_0708c		Conserved hypothetical protein	-0.3618	0.274659	827.23
mmpL10	BCG_1245		Probable conserved transmembrane transport protein mmpL10	-0.3462	0.275587	780.23
accD3	BCG_0956c		putative acetyl-coenzyme A carboxylase carboxyl transferase (subunit beta) accD3	-0.4003	0.275744	620.17
menH	BCG_0603		Probable ubiquinone/menaquinone biosynthesis methyltransferase menH	-0.3819	0.27578	805.67
rpsF	BCG_0084		Probable 30s ribosomal protein s6 rpsF	-0.3659	0.275926	787.04
BCG_3100c	BCG_3100c		Conserved hypothetical protein	-0.3615	0.276057	793.73
moeB1	BCG_3232c		Probable molybdenum cofactor biosynthesis protein moeB1	-0.3334	0.276986	822.85
tatC	BCG_2113c		Probable Sec-independent protein translocase transmembrane protein tatC	-0.3502	0.277049	814.92
BCG_0356	BCG_0356		Possible muconolactone isomerase	-0.3441	0.27706	845.54
BCG_1492	BCG_1492		Conserved membrane protein	-0.3508	0.277962	761.12
BCG_2376c	BCG_2376c		Conserved hypothetical protein	-0.3894	0.27879	690.37
priA	BCG_1463		Putative primosomal protein N' priA	-0.3922	0.279557	800.35
BCG_1438c	BCG_1438c		Putative transferase	-0.4052	0.279822	774.31
cysH	BCG_2406		Probable 3'-phosphoadenosine 5'-phosphosulfate reductase cysH	-0.3253	0.281413	785.39		Significantly upregulated in https://doi.org/10.1016/j.vaccine.2023.04.065
mmpL3	BCG_0243c		Conserved transmembrane transport protein mmpL3	-0.3501	0.283775	814.88
idsA1	BCG_3468c		Probable multifunctional geranylgeranyl pyrophosphate synthetase idsA1	-0.457	0.28454	571.29
BCG_0964	BCG_0964		Probable conserved transmembrane protein	-0.507	0.284779	635.46
BCG_1635	BCG_1635		Hypothetical protein	-0.41	0.285313	780.56
BCG_3906c	BCG_3906c		Probable conserved transmembrane protein	-0.3577	0.28534	891.8
mmpL9b	BCG_2362		Probable conserved transmembrane transport protein mmpL9b [second part]	-0.4659	0.286086	590.62
BCG_0901	BCG_0901		Probable conserved integral membrane transport protein	-0.4817	0.28662	609.66
BCG_1202	BCG_1202		Probable integral membrane protein	-0.3763	0.286792	800.29
lipV	BCG_3229		Possible lipase lipV	-0.4394	0.287021	638.32
BCG_0663A	BCG_0663A		Conserved hypothetical protein, antitoxin	-0.3785	0.287147	653.22
lat'	BCG_3354c		Probable L-lysine-epsilon aminotransferase lat'	0.2674	0.287319	406.39
BCG_3302	BCG_3302		Probable transmembrane carbonic anhydrase	-0.354	0.288117	886.62
proW	BCG_3816c		possible osmoprotectant (glycine betaine/carnitine/choline/l-proline) transport integral membrane protein ABC transporter proW	-0.3869	0.28902	762.78
BCG_0255	BCG_0255		Probable conserved transmembrane protein	-0.4963	0.289097	650.46
BCG_2052c	BCG_2052c		Conserved hypothetical protein	-0.3917	0.290137	791.4
BCG_3719	BCG_3719		Conserved hypothetical protein	-0.3537	0.292008	797.39
BCG_3919c	BCG_3919c		Conserved hypothetical protein	-0.334	0.293905	858.28
BCG_1846c	BCG_1846c		Probable dehydrogenase	-0.3606	0.293957	868.95
moaX	BCG_3389c		Probable moaD-moaE fusion protein moaX	-0.3443	0.2942	744.22
fgd2	BCG_0166c		Putative f420-dependant glucose-6-phosphate dehydrogenase fgd2	-0.4541	0.294261	662.34
BCG_1316c	BCG_1316c		Probable conserved integral membrane transport protein	-0.4263	0.294504	647.41
BCG_3268c	BCG_3268c		Probable conserved transmembrane transport protein	-0.3604	0.294688	866.44
fabD2	BCG_0698		Putative malonyl coa-acyl carrier protein Transacylase fabD2	-0.5989	0.295295	553.53
truB	BCG_2811c		Probable trna pseudouridine synthase B truB	-0.3832	0.29553	869.64
oplA	BCG_0304c		Probable 5-oxoprolinase oplA	-0.3664	0.29566	914.54
cydC	BCG_1658c		Probable 'component linked with the assembly of cytochrome' transport transmembrane ATP-binding protein ABC transporter cydC	-0.4214	0.296029	723.88
BCG_1553	BCG_1553		Probable membrane protein	-0.4078	0.299531	693.46
pstBa	BCG_0986		Phosphate-transport protein ABC transporter pstBa [first part]	-0.4631	0.299814	575.24
BCG_2654c	BCG_2654c		Conserved hypothetical protein	-0.3967	0.300675	636.33
cysA1	BCG_2412c		Probable sulfate-transport ATP-binding protein ABC transporter cysA1	-0.3874	0.30116	835.88
BCG_0354c	BCG_0354c		Possible conserved membrane protein	-0.3884	0.301278	797.42
BCG_1859	BCG_1859		Conserved hypothetical membrane protein	-0.4115	0.302401	712.04
moeB2	BCG_3141		PRobable molybdenum cofactor biosynthesis protein moeB2	-0.3334	0.302734	843.16
BCG_3797	BCG_3797		Probable conserved transmembrane protein	-0.3705	0.302919	855.26
BCG_1662c	BCG_1662c		Probable conserved membrane protein	-0.442	0.303425	736.98
fecB	BCG_3068		Probable FeIII-dicitrate-binding periplasmic lipoprotein fecB	-0.3338	0.304025	837.59
BCG_2206c	BCG_2206c		Conserved hypothetical protein	-0.3248	0.304492	874.4
sodC	BCG_0471		Probable periplasmic superoxide dismutase [Cu-Zn] sodC	-0.3373	0.304531	854.92
BCG_2712c	BCG_2712c		Conserved hypothetical protein	-0.3841	0.306884	769.02
BCG_2577c	BCG_2577c		Conserved hypothetical protein	-0.3762	0.30722	832.56
BCG_0041c	BCG_0041c		Probable conserved transmembrane protein	-0.3883	0.307668	704.32
BCG_2474c	BCG_2474c		Probable oxidoreductase (beta subunit)	-0.3263	0.308171	850.82
BCG_2020c	BCG_2020c		Conserved hypothetical protein	-0.3981	0.309402	749.18
cobQ2	BCG_3773		Possible cobyric acid synthase cobQ2	-0.353	0.310077	822.04
BCG_2440c	BCG_2440c		Probable transposase [second part]	-0.42	0.310955	576.42
BCG_1181c	BCG_1181c		Conserved hypothetical protein	0.61	0.311087	154.98
BCG_3501c	BCG_3501c		Probable conserved transmembrane protein	-0.325	0.311127	838.03
BCG_1534	BCG_1534		Probable macrolide-transport ATP-binding protein ABC transporter	-0.345	0.311329	863.29
ctaE	BCG_2209		Probable cytochrome C oxidase (subunit III) ctaE	-0.3216	0.312154	846.31
BCG_1592	BCG_1592		Conserved hypothetical protein member of yabO/yceC/yfiL family	-0.3527	0.31232	779.39
fbpB	BCG_1923c		secreted antigen 85-B fbpB	-0.3579	0.313119	894.82		Significantly upregulated in https://doi.org/10.1016/j.vaccine.2023.04.065
nuoC	BCG_3170		Probable NADH dehydrogenase I (chain C) nuoC	-0.363	0.313667	769.01
BCG_3759c	BCG_3759c		Conserved hypothetical protein	-0.4079	0.313822	715.98
BCG_1127c	BCG_1127c		Conserved hypothetical protein	-0.3309	0.314015	829.57
cut3	BCG_3517		Probable cutinase precursor cut3	-0.3507	0.315169	768.61
BCG_2197c	BCG_2197c		1-acylglycerol-3-phosphate O-acyltransferase	-0.3362	0.31597	857.81
BCG_0367	BCG_0367		Possible transcriptional regulatory protein (possibly tetR/acrR-family)	-0.454	0.316041	626.91
manA	BCG_3284c		Probable mannose-6-phosphate isomerase manA	-0.3354	0.316313	902.17
BCG_0460c	BCG_0460c		Conserved hypothetical protein	-0.4013	0.316499	828.11
BCG_3566c	BCG_3566c		Probable short-chain type dehydrogenase/reductase	-0.3925	0.316636	738.4
BCG_3883	BCG_3883		Probable conserved integral membrane protein	-0.3931	0.317788	764.88
dxs2	BCG_3450c		Probable 1-deoxy-D-xylulose 5-phosphate synthase dxs2	-0.3418	0.3181	782.76
BCG_1332c	BCG_1332c		probable drugs-transport transmembrane ATP-binding protein ABC transporter	-0.3474	0.318965	814.74
BCG_3841	BCG_3841		Probable conserved transmembrane protein alanine and leucine rich	-0.3825	0.319113	852.08
nadD	BCG_2437c		Probable nicotinate-nucleotide adenylyltransferase nadD	-0.3461	0.320761	876.72
BCG_2818	BCG_2818		Possible hydrolase	-0.3972	0.321435	839.54
ung	BCG_2997c		Probable uracil-dna glycosylase ung	-0.4574	0.321997	792.85
BCG_3867c	BCG_3867c		Probable conserved transmembrane protein	-0.3464	0.322417	938.3
BCG_1827	BCG_1827		Conserved hypothetical membrane protein	-0.3379	0.322736	853.14
BCG_0079c	BCG_0079c		Possible membrane protein	-0.3732	0.322926	808.32
nusA	BCG_2861c		Probable N utilization substance protein A nusA	-0.3595	0.323056	918.04
BCG_1753	BCG_1753		Probable oxidoreductase	-0.4686	0.323165	647.93
BCG_3668c	BCG_3668c		Probable conserved transmembrane protein rich in alanine and arginine and proline	-0.348	0.323313	895.15
BCG_3621c	BCG_3621c		Probable transcriptional regulatory protein (probably tetR-family)	0.3071	0.323984	173.38
BCG_0590c	BCG_0590c		Conserved hypothetical protein	-0.4096	0.324519	754.76
BCG_2839c	BCG_2839c		Hypothetical protein	-0.3877	0.324894	722.7
mce4C	BCG_3561c		Mce-family protein mce4C	-0.3244	0.325031	904.42
BCG_1865	BCG_1865		Conserved hypothetical protein	-0.3081	0.3253	865.92
BCG_3796	BCG_3796		Transcriptional regulatory protein (probably araC/xylS-family)	-0.3762	0.325693	805.84
mmuM	BCG_2478		Probable homocysteine S-methyltransferase mmuM	-0.3781	0.325847	683.43
BCG_3616	BCG_3616		Possible CoA-transferase (beta subunit)	-0.4513	0.326117	635.73
yrbE4A	BCG_3565c		Conserved hypothetical integral membrane protein yrbE4A	-0.4119	0.326178	830.05
BCG_1494	BCG_1494		Possible conserved exported protein	-0.3455	0.326736	806.05
BCG_0301c	BCG_0301c		Conserved hypothetical protein	-0.3972	0.326776	793.82
BCG_2265	BCG_2265		Conserved hypothetical protein	-0.3249	0.326861	864.25
lipW	BCG_0254c		Possible esterase lipW	-0.4205	0.329563	791.17
oppD	BCG_1340c		Probable oligopeptide-transport ATP-binding protein ABC transporter oppD	-0.3425	0.330096	925.31
atpB	BCG_1364		Probable ATP synthase a chain atpB (protein 6)	-0.339	0.33061	890.28
BCG_2535c	BCG_2535c		Conserved hypothetical protein	-0.5064	0.330847	574.98
BCG_2582c	BCG_2582c		Conserved hypothetical alanine leucine valine rich protein	-0.3707	0.331631	847.05
PE23	BCG_2349		PE family protein	-0.4058	0.332118	803.05
adhE2	BCG_2277		Probable zinc-dependent alcohol dehydrogenase AdhE2	-0.3554	0.333696	937.54
BCG_2432c	BCG_2432c		Conserved hypothetical protein	-0.3566	0.333832	754.48
erg3	BCG_1848		Membrane-bound C-5 Sterol desaturase erg3	-0.3805	0.334272	761.26
moeX	BCG_1719		Possible molybdopterin biosynthesis protein moeX	-0.3462	0.335542	910.61
BCG_1778c	BCG_1778c		Probable sulphate-transport transmembrane protein ABC transporter	-0.4431	0.336125	797.85
BCG_2553c	BCG_2553c		Probable amino acid decarboxylase	-0.3331	0.337643	903.95
pyrD	BCG_2156		dihydroorotate dehydrogenase	-0.3347	0.338941	900.85
glpD2_2	BCG_3367c		Probable glycerol-3-phosphate dehydrogenase glpD2	0.2095	0.339326	466.74
ppa	BCG_3686		Inorganic pyrophosphatase ppa	-0.3854	0.340575	885.47		Significantly upregulated in https://doi.org/10.1016/j.vaccine.2023.04.065
pstBb	BCG_0987		phosphate-transport protein ABC transporter pstBb [second part]	-0.3604	0.340688	869.58
BCG_0935c	BCG_0935c		Conserved hypothetical protein	-0.3235	0.342771	926.27
BCG_2534	BCG_2534		Hypothetical protein	0.3501	0.345373	177.58
BCG_2359c	BCG_2359c		Hypothetical protein	-0.3745	0.346232	811.38
BCG_0478c	BCG_0478c		Putative dehydrogenase/reductase	-0.4258	0.347791	858.58
BCG_0283	BCG_0283		Putative oxidoreductase	-0.3785	0.348603	710.6
ctpB	BCG_0136c		Probable cation-transporter P-type atpase B ctpB	-0.3382	0.350782	950.9
BCG_1654	BCG_1654		Conserved membrane protein	-0.4011	0.351428	874.53
pntAb	BCG_0192		Probable nad(p) transhydrogenase (subunit alpha) pntAb [second part]	-0.3916	0.351638	884.07
BCG_3340c	BCG_3340c		Probable two component sensor kinase	0.2458	0.353558	229.17
BCG_2281c	BCG_2281c		conserved hypothetical proline rich protein	-0.3653	0.353857	911.7
alkB	BCG_3281c		Probable transmembrane alkane 1-monooxygenase alkB	-0.3373	0.355273	798.21
PPE11	BCG_0492		PPE family protein	-0.385	0.357411	756.07
BCG_1892c	BCG_1892c		Possible oxidoreductase	0.3185	0.357708	170.54
BCG_0445c	BCG_0445c		Beta lactamase like protein	-0.416	0.358349	677.78
BCG_0012	BCG_0012		Probable conserved membrane protein	-0.3639	0.358955	794.8
BCG_0859	BCG_0859		Conserved hypothetical protein	-0.4947	0.35925	584.03
PPE35a	BCG_1957c		PPE family protein	-0.3062	0.359361	885.32
otsB2	BCG_3444		Possible trehalose 6-phosphate phosphatase otsB2	-0.3732	0.35942	927.54
BCG_3648c	BCG_3648c		Putative transcription factor	0.6038	0.359561	434.71
dnaE2	BCG_3442c		Probable dna polymerase III (alpha chain) dnaE2	-0.3516	0.359629	932.01
BCG_2706c	BCG_2706c		Probable conserved integral membrane alanine and leucine rich protein	-0.3719	0.359743	882.77
pcaA	BCG_0510c		Mycolic acid synthase pcaA	-0.37	0.360002	766.79
ftsK	BCG_2764c		Possible cell division transmembrane protein ftsK	-0.3238	0.361011	996.21
cysA3	BCG_3142		Probable thiosulfate sulfurtransferase cysA3	-0.3312	0.361218	974.39
BCG_1171c	BCG_1171c		Conserved hypothetical protein	-0.3456	0.36126	955.72
BCG_0358c	BCG_0358c		Probable conserved integral membrane protein	-0.483	0.36195	633.99
BCG_2824	BCG_2824		Possible membrane protein	-0.5087	0.362345	597.63
BCG_0111c	BCG_0111c		Hypothetical protein	0.6154	0.362862	357.03
BCG_1432	BCG_1432		Probable conserved membrane protein	-0.4757	0.363153	784.71
echA21	BCG_3836		Putative enoyl-CoA hydratase echA21	-0.3532	0.364014	971.57		Significantly upregulated in https://doi.org/10.1016/j.vaccine.2023.04.065
BCG_0038c	BCG_0038c		Possible membrane protein	-0.6343	0.365507	569.45
BCG_1963c	BCG_1963c		Hypothetical protein	-0.5079	0.366821	685.43
BCG_3690	BCG_3690		Possible conserved membrane protein	-0.4394	0.366943	767.85
BCG_3543	BCG_3543		Hypothetical transmembrane protein [second part]	-0.4604	0.367482	751.74
BCG_3272c	BCG_3272c		Hypothetical protein	-0.3647	0.367572	908.6
BCG_3929	BCG_3929		Conserved hypothetical protein	-0.309	0.36784	968.74
BCG_3931	BCG_3931		Conserved hypothetical protein	-0.3083	0.368997	892.73
atpE	BCG_1365		probable atp synthase C chain atpE	-0.3672	0.369158	965.14
BCG_1523	BCG_1523		Conserved hypothetical protein	-0.3213	0.369338	968.57
BCG_2002c	BCG_2002c		Probable transcriptional regulatory protein	-0.3571	0.370072	872.69
BCG_2475c	BCG_2475c		Probable oxidoreductase (alpha subunit)	-0.3237	0.372921	994.72
ksgA	BCG_1067		Probable dimethyladenosine transferase ksgA	-0.3251	0.373003	955.31
BCG_2041c	BCG_2041c		Hypothetical protein	0.6347	0.374261	362.74
ackA	BCG_0448		Probable acetate kinase ackA	-0.3412	0.37454	958.19
BCG_2252	BCG_2252		Probable conserved transmembrane protein	-0.3506	0.378063	913.74
BCG_0065	BCG_0065		Conserved hypothetical protein	-0.5122	0.378491	557.74
BCG_2025c	BCG_2025c		Conserved hypothetical protein	-0.3956	0.378868	738.11
ASpks	EBG00001157328			0.871	0.380209	154.76
BCG_2554c	BCG_2554c		Hypothetical protein	-0.37	0.38078	955.98
cpsY	BCG_0858c		Possible udp-glucose-4-epimerase cpsY	-0.3131	0.380823	902.84
gltA1	BCG_1192		Probable citrate synthase I gltA1	-0.5339	0.381036	619.39
trcS	BCG_1090c		Two component sensor histidine kinase trcS	-0.3237	0.381411	871.66
BCG_3720c	BCG_3720c		Conserved hypothetical protein	-0.4161	0.381554	799.9
hemE	BCG_2691c		Putative uroporphyrinogen decarboxylase hemE	-0.3575	0.38233	960.65
cobLb	BCG_2091c		Probable precorrin-6y methyltransferase CobLb [second part]	-0.4868	0.382485	688.57
BCG_1139c	BCG_1139c		Probable conserved membrane protein	-0.4411	0.384634	814.28
BCG_3202	BCG_3202		Possible peroxidase (non-haem peroxidase)	-0.5901	0.385134	527.57
amiA1	BCG_3370c		Possible N-acyl-L-amino acid amidohydrolase amiA1	-0.3876	0.385484	959.11
BCG_3930	BCG_3930		Conserved hypothetical protein	-0.3203	0.385734	887.31		Significantly downregulated in https://doi.org/10.1016/j.vaccine.2023.04.065
BCG_3679c	BCG_3679c		Conserved hypothetical protein	-0.3212	0.386479	865.67
ideR	BCG_2724		Iron-dependent repressor and activator ideR	-0.3046	0.386752	980.6
BCG_0217c	BCG_0217c		Probable conserved transmembrane protein	-0.342	0.387469	926.77
BCG_3349c	BCG_3349c		Conserved hypothetical protein	0.3623	0.387821	362.56
cobG	BCG_2083		Possible cobalamin biosynthesis protein CobG	-0.409	0.388234	847.91
BCG_2273c	BCG_2273c		Hypothetical protein	-0.3986	0.388305	818.24
pks10	BCG_1699		Possible chalcone synthase pks10	-0.3456	0.388529	936.81
PPE15	BCG_1097c		PPE family protein	-0.4106	0.389076	758.56
BCG_1454c	BCG_1454c		Probable monoxygenase	-0.3903	0.391215	942.44
BCG_2821	BCG_2821		Conserved hypothetical protein	-0.418	0.391663	638.99
BCG_0419c	BCG_0419c		Hypothetical protein	-0.455	0.391951	826.3
lprK	BCG_0210		Possible mce-family lipoprotein lprK (MCE-family lipoprotein mce1E)	-0.3329	0.392336	922.96
BCG_2951	BCG_2951		Hypothetical protein	-0.3515	0.393985	871.9
BCG_1870c	BCG_1870c		Conserved hypothetical protein	-0.3451	0.395151	1016.1
BCG_2914	BCG_2914		Possible oxidoreductase	-0.4423	0.39563	699.54
dinX	BCG_1589		Probable DNA polymerase IV dinX	-0.3557	0.396486	802.07
glgP	BCG_1390		Probable glycogen phosphorylase glgP	-0.3271	0.397085	1044.03
BCG_3049c	BCG_3049c		Conserved hypothetical protein	-0.3273	0.397722	905.29
BCG_0500	BCG_0500		Conserved hydrophobic protein	-0.4047	0.398115	807.28
BCG_2765	BCG_2765		Conserved hypothetical protein	-0.5209	0.398163	752.3
BCG_0961	BCG_0961		Conserved hypothetical protein	0.6785	0.398274	398.33
pknL	BCG_2191		Probable transmembrane serine/threonine-protein kinase L pknL	-0.3597	0.398789	994.21
ephE	BCG_3728		Possible epoxide hydrolase ephE	-0.4033	0.400291	928.81
BCG_1919c	BCG_1919c		Probable short-chain type dehydrogenase/reductase	-0.3103	0.400869	962.71
thrB	BCG_1356		Probable homoserine kinase thrB	-0.3317	0.402427	968.76
cysS1	BCG_3645c		Cysteinyl-tRNA synthetase 1 cysS1	-0.2891	0.402487	954.44
gpsI	BCG_2801c		Bifunctional protein polyribonucleotide nucleotidyltransferase gpsI: guanosine pentaphosphate synthetase polyribonucleotide nucleotidyltransferase	-0.3063	0.402518	986.99
recF_2	BCG_0033		Dna replication and repair protein recF	0.3559	0.404092	189.51
BCG_1260	BCG_1260		Probable conserved integral membrane transport protein	-0.3329	0.405113	1041.4
BCG_2181c	BCG_2181c		Probable conserved proline rich membrane protein	-0.3148	0.407088	1022.83
BCG_3973	BCG_3973		Putative hydrolase	-0.325	0.407158	938.93
mdh	BCG_1300		Probable malate dehydrogenase mdh	-0.3207	0.407244	918.9
BCG_2722	BCG_2722		Probable conserved transmembrane protein	-0.3514	0.407332	924.29
psd	BCG_0476c		possible phosphatidylserine decarboxylase psd	-0.4161	0.407488	920.24
fadE32	BCG_3627		Probable acyl-CoA dehydrogenase fadE32	-0.3709	0.407625	751.64
BCG_3431	BCG_3431		Possible oxidoreductase	-0.466	0.40817	757.33
ctpD	BCG_1530		Probable cation transporter P-type atpase D ctpD	-0.3933	0.408295	926.19
glnB	BCG_2940c		Probable nitrogen regulatory protein P-II glnB	0.622	0.408731	393.31
tkt	BCG_1510c		Probable transketolase tkt	-0.2935	0.410495	993.23
TB22.2	BCG_3060c		Probable conserved secreted protein TB22.2	-0.3551	0.410831	985.17
BCG_0527	BCG_0527		Mannosyltransferase	-0.3123	0.411057	1072.55
BCG_1493	BCG_1493		Probable dehydrogenase	-0.3979	0.411287	939.84
BCG_3143	BCG_3143		Hypothetical protein	0.6315	0.411463	333.99
moaD2	BCG_0920c		Putative molybdenum cofactor biosynthesis protein D 2 moaD2	0.3393	0.411493	188.78
PPE13	BCG_0930c		PPE family protein	0.2889	0.411682	178.98
BCG_0333c	BCG_0333c		Conserved hypothetical protein	-0.3104	0.411836	963.03
BCG_3891c	BCG_3891c		Possible resolvase	0.6212	0.413238	343.39
BCG_3497c	BCG_3497c		Possible transposase	-0.3407	0.413587	820.51
ilvN	BCG_3024c		Probable acetolactate synthase (small subunit) ilvN	0.3134	0.414184	193.43
fadE19	BCG_2520c		Possible acyl-CoA dehydrogenase fadE19	0.2862	0.415637	194.29
gmhA	BCG_0146		Probable phosphoheptose isomerase gmhA	-0.3295	0.417368	860.61
BCG_3215c	BCG_3215c		Probable conserved transmembrane protein	-0.3289	0.417463	997.19
BCG_1041	BCG_1041		Probable adhesion component transport atp-binding protein ABC transporter	-0.4044	0.417628	731.23
pdc	BCG_0905c		Probable pyruvate or indole-3-pyruvate decarboxylase pdc	-0.3243	0.417673	1027.38
BCG_0843c	BCG_0843c		Hypothetical protein	-0.4305	0.418058	790.82
BCG_2846c	BCG_2846c		Hypothetical protein	-0.3742	0.418354	976.65
BCG_3216c	BCG_3216c		Possible conserved secreted protein	-0.3133	0.418997	914.04
BCG_1901c	BCG_1901c		Probable short-chain type dehydrogenase	-0.3617	0.419477	809.7
BCG_2316c	BCG_2316c		Conserved hypothetical protein	-0.3917	0.419562	789.35
PE_PGRS23	BCG_1303c		PE-PGRS family protein	0.4619	0.420396	389.06
accD1	BCG_2522c		Probable acetyl-/propionyl-coa carboxylase (beta subunit) accD1	-0.3347	0.420637	991.26
BCG_0703	BCG_0703		Probable dioxygenase	-0.3495	0.420822	967.55
BCG_0706c	BCG_0706c		Conserved hypothetical protein	0.5193	0.421355	371.44
gid_1	BCG_3977c		Probable glucose-inhibited division protein B gid	0.5873	0.42176	364.47
BCG_3458c	BCG_3458c		Possible dehydrogenase	0.3309	0.422884	225.35
BCG_3425c	BCG_3425c		Conserved hypothetical protein	-0.8672	0.422912	530.03
BCG_3190c	BCG_3190c		Conserved hypothetical protein	-0.3929	0.422936	813.85
mqo	BCG_2872c		Probable malate:quinone oxidoreductase mqo	-0.3295	0.42492	1082.57
ugpA	BCG_2855c		Probable Sn-glycerol-3-phosphate transport integral membrane protein ABC transporter ugpA	-0.3363	0.425112	857.92
gcvH	BCG_1861		Probable glycine cleavage system H protein gcvH	-0.3222	0.425573	1067.43
BCG_3868c	BCG_3868c		Probable conserved transmembrane protein	-0.3253	0.425999	1048.55
BCG_1264c	BCG_1264c		Conserved hypothetical protein	-0.3457	0.42667	977.53
BCG_1516	BCG_1516		Conserved hypothetical protein	-0.4049	0.426821	789.02
BCG_1265	BCG_1265		Conserved hypothetical protein	0.4034	0.426901	368.94
BCG_1902	BCG_1902		Conserved hypothetical protein	-0.3771	0.427103	1035.95
BCG_3707	BCG_3707		Putative helicase	-0.3655	0.427752	971.42
BCG_1946c	BCG_1946c		Hypothetical protein	-0.4077	0.429205	880.3
BCG_3849c	BCG_3849c		Conserved hypothetical protein	-0.4109	0.429299	923.27
BCG_3726c	BCG_3726c		Putative protease	-0.3642	0.429492	996.3
mce4A	BCG_3563c		Mce-family protein mce4A	-0.3111	0.431733	995.55
murC	BCG_2169c		UDP-N-acetylmuramate-alanine ligase MurC	-0.3062	0.434541	1060.54
cspA	BCG_3706c		Probable cold shock protein A cspA	0.5973	0.435019	372.67		Significantly upregulated in https://doi.org/10.1016/j.vaccine.2023.04.065
BCG_0488c	BCG_0488c		Conserved hypothetical protein	-0.3343	0.435414	967.81
BCG_1314	BCG_1314		Probable acyltransferase	-0.3957	0.435806	988.88
nuoN	BCG_3181		Probable NADH dehydrogenase I (chain N) nuoN	-0.3339	0.436391	1101
metZ	BCG_0428		Probable o-succinylhomoserine sulfhydrylase metZ	-0.3184	0.438179	1067.55
BCG_1804c	BCG_1804c		Conserved hypothetical protein	-0.3325	0.438611	985.83
BCG_0498	BCG_0498		Probable aldehyde dehydrogenase	-0.3063	0.438908	958.66
BCG_3256c	BCG_3256c		Conserved hypothetical protein	0.3737	0.439427	367.22
BCG_0131	BCG_0131		Conserved hypothetical protein	-0.3464	0.439601	887.79
BCG_2687	BCG_2687		Conserved hypothetical protein	-0.3647	0.439863	1035.92
PE27A	BCG_3041c		PE family protein	1.5057	0.441045	126.59
lpqR	BCG_0890		Probable conserved lipoprotein lpqR	-0.3657	0.443202	888.78
chaA	BCG_1645		Probable ionic transporter integral membrane protein chaA	-0.3362	0.444165	1048.65
BCG_3112	BCG_3112		Conserved hypothetical protein	-0.3597	0.444682	978.74
BCG_1157c	BCG_1157c		Probable membrane glycine and proline rich protein	-0.34	0.445304	1072.7
BCG_2008c	BCG_2008c		Conserved hypothetical protein	-0.4389	0.445342	831.65
BCG_0630c	BCG_0630c		Probable conserved integral membrane protein	-0.3418	0.445617	1054.61
BCG_2319c	BCG_2319c		Probable antibiotic-resistance protein	-0.4285	0.446225	846.48
BCG_3053	BCG_3053		Conserved hypothetical protein	-0.3519	0.447756	1025.17
lipT	BCG_2064c		Probable carboxylesterase LipT	-0.3251	0.447874	977.55
BCG_1215c	BCG_1215c		Hypothetical protein	-0.3958	0.44789	724.23
BCG_3123c	BCG_3123c		Hypothetical protein	-0.5753	0.449536	715.56
PE_PGRS42ab	BCG_2506c		PE-PGRS family protein [first part]	0.4723	0.451403	453.53
embR	BCG_1326c		Probable transcriptional regulatory protein embR	-0.3277	0.451712	920.45
BCG_3027c	BCG_3027c		Conserved hypothetical protein	-0.298	0.45184	1089.47
BCG_2159c	BCG_2159c		Hypothetical protein	-0.3779	0.452793	927.55
BCG_2017	BCG_2017		Hypothetical protein	-0.348	0.453284	1016.61
BCG_3250c	BCG_3250c		Conserved hypothetical protein	0.3504	0.453834	410.73
dapA	BCG_2769c		Probable dihydrodipicolinate synthase dapA	-0.3179	0.453952	1123.89
BCG_0202c	BCG_0202c		Possible transcriptional regulatory protein (probably gntR-family)	-0.4222	0.454757	648.72
BCG_2965	BCG_2965		Probable transposase for insertion sequence element IS1533	-0.3566	0.455869	963.51
BCG_0421c	BCG_0421c		Possible conserved secreted protein	-0.3075	0.457314	1088.51
mmpS1	BCG_0441c		Probable conserved membrane protein mmpS1	-0.4408	0.457402	910.57
bioA	BCG_1621		Probable adenosylmethionine-8-amino-7-oxononanoate aminotransferase bioA	-0.3459	0.457872	1062.15
BCG_0451c	BCG_0451c		Possible conserved membrane protein	-0.3005	0.45833	1056.84
trpG_2	BCG_0043		Possible anthranilate synthase component II trpG	-0.3502	0.459471	990.16
BCG_2874	BCG_2874		Hypothetical protein	-0.3222	0.459566	1114.53
BCG_1143c	BCG_1143c		Possible hemolysin-like protein	-0.3479	0.460314	983.87
ribC	BCG_1473		Probable riboflavin synthase alpha chain ribC	0.3582	0.460895	198.93
BCG_3574c	BCG_3574c		Conserved hypothetical protein	-0.3552	0.461192	889.81
BCG_1083	BCG_1083		Conserved hypothetical protein	-0.3329	0.461358	1063.24
BCG_3782c	BCG_3782c		Conserved hypothetical protein	-0.3341	0.461649	1024.48
BCG_1626c	BCG_1626c		Partial REP13E12 repeat protein	0.3259	0.4629	158.64
'lpdA	BCG_3332c		Probable dihydrolipoamide dehydrogenase lpdA	0.2818	0.462947	209.65
BCG_1331c	BCG_1331c		Probable drugs-transport transmembrane ATP-binding protein ABC transporter	-0.3199	0.462979	972.74
nuoJ	BCG_3177		Probable NADH dehydrogenase I (chain J) nuoJ	-0.334	0.463477	1109.74
embC	BCG_3855		Integral membrane indolylacetylinositol arabinosyltransferase embC	-0.3162	0.463725	1151.98
BCG_3848c	BCG_3848c		Hypothetical protein	-0.3453	0.463745	975.28
proV	BCG_3817c		Possible osmoprotectant (glycine Betaine/carnitine/choline/l-proline) transport ATP-binding protein ABC transporter proV	-0.3235	0.463989	1114.48
typA	BCG_1227		Possible GTP-binding translation elongation factor typA	-0.3063	0.464034	1041.88
BCG_3651	BCG_3651		Conserved hypothetical protein	-0.3556	0.464148	998.42
modA	BCG_1893		Probable molybdate-binding lipoprotein modA	-0.3356	0.464745	1011.29
BCG_3464c	BCG_3464c		Conserved hypothetical protein	0.4312	0.464834	362.39
BCG_0561	BCG_0561		Possible exported protein	-0.3998	0.465381	898.09
pks5	BCG_1579c		Probable polyketide synthase pks5	-0.2872	0.465907	1119.84
BCG_2538c	BCG_2538c		Hypothetical protein	0.6472	0.467162	421.45
mesJ	BCG_3683c		Possible cell cycle protein mesJ	-0.3364	0.467596	1063.4
BCG_3963c	BCG_3963c		Conserved hypothetical protein	0.34	0.46795	209.31
trpD	BCG_2208c		Probable anthranilate phosphoribosyltransferase TrpD	-0.3203	0.468076	1032.88
BCG_3206c	BCG_3206c		Hypothetical alanine rich protein	-0.4049	0.471587	702.73
PE12	BCG_1235c		PE family protein	-0.3796	0.472436	924.23
BCG_0335c	BCG_0335c		Conserved hypothetical protein	-0.3355	0.472796	1045.72
BCG_2669	BCG_2669		Possible transcriptional regulatory protein (probably arsR-family)	-0.4177	0.473811	731.83
BCG_1379c	BCG_1379c		Possible adenylate cyclase	-0.3014	0.473991	972.75
PPE31	BCG_1840		PPE family protein	-0.4045	0.474709	858.25
BCG_0161	BCG_0161		Conserved hypothetical protein	-0.3332	0.474728	1132.11
cyp126	BCG_0830		Possible cytochrome P450 126 cyp126	-0.3403	0.474758	1127.32
echA18	BCG_3445		Probable enoyl-CoA hydratase echA18	-0.3085	0.47482	950.89
sigMa_1	BCG_3968		Possible alternative RNA polymerase sigma factor sigMa [first part]	-0.3818	0.474972	915.99
BCG_0021	BCG_0021		Putative hydrolase	-0.3164	0.475902	1049.41
dinG	BCG_1391c		Probable atp-dependent helicase dinG homolog	-0.3379	0.476817	1050.66
BCG_0906	BCG_0906		Conserved hypothetical protein	0.4772	0.479248	402.44
BCG_3193	BCG_3193		Conserved hypothetical protein	-0.3229	0.479989	976.59
BCG_0238c	BCG_0238c		Conserved hypothetical protein	-0.3003	0.480194	1029.7
BCG_2310	BCG_2310		Probable aminotransferase	-0.324	0.480281	1049.92
BCG_2001c	BCG_2001c		Conserved hypothetical protein	-0.3682	0.480739	982.41
BCG_1677c	BCG_1677c		Conserved hypothetical protein	-0.3884	0.480781	902.97
fdxC	BCG_1240		Probable ferredoxin fdxC	0.307	0.480999	232.59
BCG_0480c	BCG_0480c		Hypothetical protein	-0.4252	0.481597	935.06
fadE6	BCG_0309c		Probable acyl-CoA dehydrogenase fadE6	-0.3187	0.482851	1138.85
BCG_2757c	BCG_2757c		Conserved hypothetical arginine rich protein [second part]	-0.5308	0.483699	685.27
pbpB	BCG_2180c		Probable penicillin-binding membrane protein pbpB	-0.3024	0.483965	1134.38
BCG_3785	BCG_3785		Putative oxidoreductase	-0.3222	0.48465	1071.43
lpqC_2	BCG_3363c		Possible esterase lipoprotein lpqC	0.2708	0.484755	212.42
wbbL1	BCG_3294c		Probable dTDP-RHA:A-D-GlcNAc-diphosphoryl polyprenol, A-3-L-rhamnosyl transferase wbbL1	-0.3144	0.485528	1100.95
BCG_0950c	BCG_0950c		Conserved hypothetical protein	0.5697	0.487278	475.78
BCG_1397	BCG_1397		9.5 kDa culture filtrate antigen cfp10A	-0.342	0.487723	1100.12
BCG_0591c	BCG_0591c		Possible oxidoreductase	-0.3454	0.487837	1096.82
BCG_3640c	BCG_3640c		Transcriptional regulatory protein (probably lacI-family)	-0.3824	0.487909	1033.29
treZa	BCG_1615c		Maltooligosyltrehalose trehalohydrolase TreZ	-0.3525	0.488225	1067.96
BCG_0232	BCG_0232		Putative two component transcriptional regulatory protein (probably luxR-family)	-0.4633	0.48842	644.66
BCG_2599c	BCG_2599c		Possible conserved membrane protein	-0.3621	0.48844	1079.78
rpsQ	BCG_0760		Probable 50S ribosomal protein S17 rpsQ	0.5678	0.489296	453.19		Significantly downregulated in https://doi.org/10.1016/j.vaccine.2023.04.065
BCG_3113	BCG_3113		Conserved hypothetical protein	-0.3022	0.489987	960.99
BCG_1471c	BCG_1471c		Aminoglycosides/tetracycline-transport integral membrane protein	-0.301	0.492366	1174.54
ponA1	BCG_0081		Probable bifunctional penicillin-binding protein 1A/1B PONA1	-0.2924	0.492821	1106.8
celA2a	BCG_1149		PRobable cellulase celA2a	-1.0109	0.493605	518.26
lpdA	BCG_3368c		Probable dihydrolipoamide dehydrogenase lpdA	0.2477	0.494299	237.87
BCG_3240c	BCG_3240c		Possible soj/parA-related protein	0.2495	0.496189	435.42
BCG_2627	BCG_2627		Conserved hypothetical protein	-0.351	0.497148	966.28
mbtB	BCG_2397c		Phenyloxazoline synthase mbtB	-0.3831	0.497664	1112.4
BCG_2877	BCG_2877		Truncated hydrogenase nickle incorporation protein [first part]	-0.3896	0.498488	763.08
PE_PGRS54	BCG_3572		PE-PGRS family protein	0.4501	0.498798	554.58
pykA	BCG_1655		Probable pyruvate kinase pykA	-0.2884	0.498914	1116.27
plsB2	BCG_2500c		Probable glycerol-3-phosphate acyltransferase plsB2 (GPAT)	-0.2957	0.500587	1140.5
lppZ	BCG_3028		Probable conserved lipoprotein lppZ	-0.3025	0.500762	1144.42
BCG_1220	BCG_1220		Conserved transmembrane protein	-0.3851	0.502232	1002.45
groEL1	BCG_3487c		60 kDa chaperonin 1 groEL1	-0.3268	0.502848	1009.09
PE_PGRS63	BCG_3122c		PE-PGRS family protein, probably triacylglycerol lipase	-0.4164	0.502978	880.36
nagA	BCG_3402		Probable N-acetylglucosamine-6-phosphate deacetylase nagA	-0.3589	0.50422	1051.32
BCG_1056	BCG_1056		Hypothetical protein	-0.421	0.505571	994.1
BCG_2886c	BCG_2886c		Possible penicillin-binding lipoprotein	-0.336	0.506194	1089.14
BCG_3807	BCG_3807		Conserved hypothetical protein	-0.3691	0.50669	1020.71
gid_2	BCG_0025c		Probable glucose-inhibited division protein B GID	0.5479	0.507683	419.81
BCG_2576c	BCG_2576c		Probable conserved membrane protein	-0.3109	0.50769	1126.41
mbtC	BCG_2396c		Polyketide synthetase mbtC	-0.344	0.507873	974.07
BCG_1248c	BCG_1248c		Conserved hypothetical protein	-0.4343	0.509384	995.38
BCG_2011c	BCG_2011c		Probable transcriptional regulatory protein	0.6066	0.509633	476.34
BCG_3955c	BCG_3955c		Conserved hypothetical protein	-0.3673	0.510664	1056.27
BCG_2665	BCG_2665		Conserved hypothetical protein	-0.3971	0.511234	933.26
hycE	BCG_0120		Possible formate hydrogenase hycQ (FHL)	-0.411	0.511251	943.69
BCG_3432	BCG_3432		Conserved hypothetical protein	-0.4498	0.511726	846.26
BCG_1206	BCG_1206		Probable short-chain type dehydrogenase/reductase	-0.3821	0.512044	1030.24
BCG_0332	BCG_0332		Probable conserved transmembrane protein	-0.3215	0.512301	1166.1
BCG_3584c	BCG_3584c		Possible coenzyme F420-dependent oxidoreductase	-0.3136	0.512369	1161
lppC	BCG_1950c		Probable lipoprotein lppC	-0.3414	0.512666	1161.14
metB	BCG_1137		Probable cystathionine gamma-synthase metB	-0.3274	0.51364	1142.24
BCG_0787	BCG_0787		Possible transcriptional regulatory protein	-0.4523	0.516379	760.95
PE16	BCG_1491		PE family protein	-0.3089	0.516398	1006.27
PE15	BCG_1447		PE family protein	-0.4054	0.516558	793.59
lpqB	BCG_3273c		Probable conserved lipoprotein lpqB	-0.2871	0.516975	1172.96
BCG_0745	BCG_0745		Probable membrane sugar transferase	-0.3503	0.517011	1163.24
BCG_3786	BCG_3786		Putative dehydrogenase	-0.2983	0.517226	1071.18
BCG_2245	BCG_2245		Conserved hypothetical protein	-0.4777	0.519148	758.53
xseA	BCG_1168c		Probable exodeoxyribonuclease VII (large subunit) xseA	-0.2873	0.520367	1185.21
BCG_1858	BCG_1858		Conserved hypothetical protein	-0.3017	0.52143	1102.71
celA2b	BCG_1150		Probable cellulase celA2b	-0.4317	0.521742	855.6
rocA	BCG_1249		Probable pyrroline-5-carboxylate dehydrogenase rocA	-0.3649	0.522309	1091.11
cycA	BCG_1742c		Probable D-serine/alanine/glycine transporter protein cycA	-0.3049	0.522701	1201.91
lpqC_1	BCG_3327c		Possible esterase lipoprotein lpqC	0.2682	0.522952	214.14
leuD	BCG_3008c		Probable 3-isopropylmalate dehydratase (small subunit) leuD	-0.2822	0.524173	1124.98
mrsA	BCG_3507c		Probable phospho-sugar mutase / mrsA protein homolog	-0.3179	0.524611	1154.11
dsbF	BCG_1715		Probable conserved lipoprotein dsbF	-0.3167	0.524845	1207.28
proB	BCG_2459c		Probable glutamate 5-kinase protein proB	-0.3272	0.525024	1025.94
BCG_2205c	BCG_2205c		Conserved hypothetical protein	-0.3402	0.525971	1169.35
BCG_2291c	BCG_2291c		Hypothetical protein	-0.423	0.528306	784.04
rpiB	BCG_2485c		Ribose-5-phosphate isomerase	0.3134	0.528394	201.22
BCG_0644c	BCG_0644c		Conserved hypothetical protein	-0.3274	0.528433	1081.08
ctpA	BCG_0125		Probable cation transporter p-type atpase A ctpA	-0.3082	0.52871	1223.95
ruvA	BCG_2616c		Probable holliday junction DNA helicase ruvA	-0.2993	0.529031	1131.01
BCG_2352	BCG_2352		Hypothetical protein	0.3565	0.529318	388.16
gpm2_1	BCG_3241		Possible phosphoglycerate mutase gpm2	0.2811	0.530693	437.36		Significantly upregulated in https://doi.org/10.1016/j.vaccine.2023.04.065
BCG_3378c	BCG_3378c		Secreted protein antigen	-0.4	0.531165	960.69		Significantly upregulated in https://doi.org/10.1016/j.vaccine.2023.04.065
fabG1	BCG_1545		Probable 3-oxoacyl-[acyl-carrier protein] reductase fabG1	0.2972	0.531363	237.43
serA1	BCG_3017c		Probable D-3-phosphoglycerate dehydrogenase serA1	-0.2893	0.53179	1147.19		Significantly downregulated in https://doi.org/10.1016/j.vaccine.2023.04.065
BCG_3750	BCG_3750		Conserved hypothetical protein	-0.3515	0.532304	1072.91
BCG_1386	BCG_1386		Possible thioredoxin	0.2817	0.534061	242.74		Significantly downregulated in https://doi.org/10.1016/j.vaccine.2023.04.065
opcA	BCG_1507c		Putative OXPP cycle protein opcA	-0.2954	0.534183	1150.04
BCG_1958c	BCG_1958c		Conserved hypothetical protein	0.5218	0.534743	384.07
BCG_3094	BCG_3094		Probable conserved transmembrane protein	-0.432	0.535111	899.87
cobT	BCG_2223		Probable nicotinate-nucleotide-dimethylbenzimidazol phosphoribosyltransferase CobT	-0.3401	0.537659	1187.87
mbtF	BCG_2393c		Peptide synthetase mbtF	-0.2973	0.538488	1208.12
BCG_3196c	BCG_3196c		Hypothetical protein	0.285	0.539925	214.25
BCG_0791	BCG_0791		Putative transposase (fragment)	-0.3332	0.540929	935.43
sseB	BCG_2308		Probable thiosulfate sulfurtransferase SseB	0.2686	0.541145	220.69
BCG_1930	BCG_1930		Probable membrane protein	-0.3436	0.541149	1075.77
BCG_1007c	BCG_1007c		Possible oxidoreductase	0.417	0.541694	368.27
frr	BCG_2903c		Ribosome recycling factor frr	0.3374	0.54256	202.44
BCG_1723c	BCG_1723c		Conserved hypothetical protein	-0.3517	0.544384	907.16
echA12	BCG_1533		Possible enoyl-CoA hydratase echA12	-0.2802	0.544481	1100.86
BCG_3247c	BCG_3247c		Probable two component sensor kinase	0.237	0.544861	245.07
ppsA	BCG_2953		Phenolpthiocerol synthesis type-I polyketide synthase ppsA	-0.2961	0.545026	1197.56
BCG_3310	BCG_3310		Conserved hypothetical protein	0.5432	0.546104	489.36
BCG_2594c	BCG_2594c		Probable transmembrane alanine and valine and leucine rich protein	-0.3178	0.546425	1166.77
rphA	BCG_1402		Probable ribonuclease rphA	-0.3003	0.546765	1188.52
PPE41	BCG_2449c		PPE family protein	0.5302	0.547343	470
truA	BCG_3520c		Probable tRNA pseudouridine synthase A truA	-0.3091	0.54735	1189.57
BCG_1211	BCG_1211		Possible transposase (fragment)	-0.3124	0.547919	1097.09
BCG_0656	BCG_0656		Conserved hypothetical protein	0.5405	0.548349	517.01
BCG_0059	BCG_0059		Hypothetical protein	-0.3647	0.548555	972.65
BCG_2624	BCG_2624		Probable conserved integral membrane protein	-0.4154	0.548825	791.01
BCG_1718	BCG_1718		Hypothetical protein	-0.3109	0.550803	1215.55
BCG_1276c	BCG_1276c		Probable conserved integral membrane protein	-0.3259	0.55247	1134.43
bcpB	BCG_1646c		Probable peroxidoxin bcpB	-0.3152	0.554327	980.12
BCG_2121	BCG_2121		Conserved hypothetical protein	-0.2998	0.558156	1239.68
fbpC	BCG_0163c		Secreted antigen 85-c fbpC (85C)	-0.2696	0.558754	1142.72
BCG_2379c	BCG_2379c		Conserved hypothetical protein	-0.3556	0.559245	1030.76
BCG_1871c	BCG_1871c		Conserved hypothetical protein	-0.2985	0.560015	1255.33
BCG_1596	BCG_1596			-0.3228	0.561012	965.87
purL	BCG_0855		Phosphoribosylformylglycinamidine synthase II purL	-0.2951	0.562323	1231.34
PPE53	BCG_3182c		PPE family protein	0.5018	0.562382	471.95
BCG_2618	BCG_2618		Conserved hypothetical protein	-0.3122	0.562539	985.19
galE3	BCG_0580		Probable udp-glucose 4-epimerase galE3	-0.359	0.56328	1075.79
BCG_3911	BCG_3911		Probable conserved transmembrane protein	-0.3005	0.563695	1108.48
BCG_0729c	BCG_0729c		Probable conserved transmembrane protein	-0.3113	0.5639	1133.79
BCG_3531	BCG_3531		Conserved hypothetical protein	0.3199	0.564822	409.99
recF_1	BCG_0003		dna replication and repair protein recF	0.3476	0.566529	200.3
fadE1	BCG_0165c		Probable acyl-CoA dehydrogenase fadE1	-0.3392	0.566693	1146.68
BCG_1434	BCG_1434		Glycolipid sulfotransferase	-0.3064	0.566814	1080.81
BCG_1761	BCG_1761		Possible carboxylase	-0.2825	0.566872	1081.36
rpsL	BCG_0731		Probable 30S ribosomal protein S12 rpsL	0.5194	0.567038	513.73
BCG_3118c	BCG_3118c		Hypothetical oxidoreductase	-0.3231	0.567964	1158.04
mog	BCG_0917		Putative molybdopterin biosynthesis mog protein	-0.3448	0.568089	1204.08
BCG_1191	BCG_1191		Conserved hypothetical protein	-0.4324	0.568118	1002.95
BCG_3829c	BCG_3829c		Hypothetical leucine rich protein	-0.3398	0.569432	1077.27
dapB	BCG_2790c		Dihydrodipicolinate reductase dapB	-0.3205	0.570183	1115.54
BCG_1771c	BCG_1771c		Conserved hypothetical protein	-0.3252	0.570662	1156.9
dnaN_2	BCG_0032		DNA polymerase III subunit beta dnaN	-0.2849	0.571302	1070.05
mprB	BCG_1037		Probable two component sensor kinase mprB	-0.2893	0.571831	1247.49
BCG_3078c	BCG_3078c		Conserved hypothetical protein	0.5216	0.571986	426.88
BCG_0183	BCG_0183		Probable aldehyde dehydrogenase (nad ) dependant	-0.2844	0.572063	1211.64
folK	BCG_3670c		2-amino-4-hydroxy-6-hydroxymethyldihydropteridine pyrophosphokinase folK	-0.3239	0.573616	909.95
BCG_0250c	BCG_0250c		Possible methyltransferase (methylase)	-0.3389	0.573778	1088.37
BCG_0658c	BCG_0658c		Hypothetical protein	-0.3421	0.573896	1111.32
PE_PGRS32b	BCG_1835c		PE-PGRS family protein [second part]	0.3912	0.574377	459.46
BCG_3914	BCG_3914		Possible membrane protein	-0.3916	0.574396	1032.43
BCG_3208	BCG_3208		Conserved hypothetical protein	0.3731	0.574701	391.11
BCG_3765c	BCG_3765c		Conserved hypothetical proline rich protein	-0.3992	0.574774	1030.59
uvrA	BCG_1676		Excinuclease ABC, subunit a uvrA	-0.2816	0.575163	1249.61
BCG_1330c	BCG_1330c		Conserved hypothetical secreted protein	0.3111	0.577016	408.52
cyp128	BCG_2285c		Probable cytochrome P450 128 cyp128	-0.3563	0.577283	1151.02
BCG_1763c	BCG_1763c		Hypothetical protein	-0.3892	0.577538	838.12
BCG_2429c	BCG_2429c		Conserved hypothetical protein	-0.415	0.578501	1043.63
nusG	BCG_0688		Probable transcription antitermination protein nusG	0.3331	0.579378	267.69		Significantly downregulated in https://doi.org/10.1016/j.vaccine.2023.04.065
BCG_0880c	BCG_0880c		Probable transcriptional regulatory protein	-0.3657	0.580013	842.11
BCG_0068c	BCG_0068c		Probable conserved integral membrane protein	-0.3529	0.580317	1202.21
entC_1	BCG_3242		Probable isochorismate synthase entC	0.1814	0.581052	472.67
BCG_2295	BCG_2295		Probable dehydrogenase	-0.29	0.581815	1273.03
lpqE	BCG_3649		Possible conserved lipoprotein lpqE	-0.2799	0.582273	1130.09
BCG_2280	BCG_2280		Possible oxidoreductase	-0.431	0.582542	941.93
BCG_2735	BCG_2735		Conserved hypothetical protein	-0.4276	0.583042	821.19
BCG_3703	BCG_3703		Probable conserved transmembrane protein	-0.3159	0.584419	1215.25
xseB	BCG_1167c		Probable exodeoxyribonuclease VII (small subunit) xseB	0.5113	0.585166	449.19
ggtA	BCG_0825c		Probable bifunctional acylase ggtA: cephalosporin acylase gamma-glutamyltranspeptidase	-0.2982	0.585902	1290.34
BCG_3821c	BCG_3821c		Putative hydrolase	-0.3157	0.58614	1275.71
BCG_1380c	BCG_1380c		Possible adenylate cyclase	-0.2816	0.586235	1178.06
mtrA	BCG_3275c		Two component sensory transduction transcriptional regulatory protein mtrA	-0.2742	0.586281	1216.64
BCG_1934	BCG_1934		Possible dehydrogenase [second part]	-0.3925	0.587196	892.16
BCG_1910	BCG_1910		Hypothetical protein	-0.3021	0.58751	1056.82
BCG_3091	BCG_3091		Probable transcriptional regulatory protein (probably deoR-family)	-0.3636	0.587881	1109.52
BCG_3979c	BCG_3979c		Probable conserved transmembrane protein	0.2816	0.588499	255.71
iunH	BCG_3462		Probable nucleoside hydrolase iunH	-0.3245	0.589739	1225.23
BCG_3243	BCG_3243		Possible acetyltransferase	0.2772	0.589837	421.45
BCG_2247c	BCG_2247c		Conserved hypothetical protein	0.353	0.589843	450.55
BCG_2033	BCG_2033		Hypothetical protein	0.3423	0.590503	388.68
BCG_2207	BCG_2207		Conserved hypothetical protein	-0.3287	0.591925	1239.45
pstS3	BCG_0980		Periplasmic phosphate-binding lipoprotein pstS3	0.2561	0.592796	232.5
glf	BCG_3871c		UDP-galactopyranose mutase glf	-0.2767	0.59291	1195.63
def	BCG_0468c		Probable polypeptide deformylase def	-0.3092	0.593424	1265.87
BCG_1932c	BCG_1932c		Conserved hypothetical protein	0.2941	0.593699	203.81
secG	BCG_1501		Probable protein-export membrane protein secG	0.3263	0.593766	256.86
proX	BCG_3818c		Possible osmoprotectant (glycine betaine/carnitine/choline/l-proline) binding lipoprotein proX	-0.2794	0.594071	1152.83
PPE56d	BCG_3420c		PPE family protein [third part]	-0.3084	0.594419	1240.34
BCG_1120	BCG_1120		Conserved hypothetical protein	-0.3087	0.594874	1092.72
BCG_1046c	BCG_1046c		Conserved hypothetical serine rich protein	-0.3658	0.595247	1184.3
BCG_2685	BCG_2685		Possible secreted protease	-0.3007	0.5953	1273.91
BCG_3956c	BCG_3956c		Conserved hypothetical protein	-0.3968	0.596212	1086.38
BCG_1483	BCG_1483		Conserved hypothetical protein	-0.295	0.596836	1284.7
BCG_2519c	BCG_2519c		Possible oxidase regulatory-related protein	-0.3114	0.597093	1202.31
BCG_2309c	BCG_2309c		Conserved hypothetical protein	-0.3402	0.598325	1099.91
PE1	BCG_0187c		PE family protein	-0.3037	0.598422	1096.15
bphC	BCG_3633c		Putative biphenyl-2,3-diol 1,2-dioxygenase bphC	-0.2978	0.598427	1227.4
dlaT	BCG_2231		DlaT, dihydrolipoamide acyltransferase, E2 component of pyruvate dehydrogenase	-0.2878	0.59854	1322.62
BCG_0346	BCG_0346		Putative oxidoreductase	-0.4044	0.599707	1029.77
asd	BCG_3768c		Aspartate-semialdehyde dehydrogenase asd	-0.3032	0.599743	1306.87
BCG_3685c	BCG_3685c		Conserved hypothetical protein	-0.2829	0.599913	1280.87
BCG_1924	BCG_1924		Hypothetical protein	-0.2737	0.600089	1262.92
BCG_2418	BCG_2418		Conserved hypothetical protein	0.2723	0.60086	256.17
PPE57	BCG_3495		PPE family protein	0.3727	0.60202	459.82
BCG_2417c	BCG_2417c		Possible conserved membrane protein	-0.4921	0.602322	715.28
BCG_2132c	BCG_2132c		Probable ATPase	-0.2835	0.603682	1195.55
BCG_3528	BCG_3528		Conserved hypothetical protein	-0.339	0.605475	1043.19
clpP2	BCG_2480c		Probable ATP-dependent clp protease proteolytic subunit 2 clpP2	-0.2904	0.606196	1282.23
thrT	thrT		tRNA-Thr	0.3032	0.607407	206.1
BCG_1519c	BCG_1519c		Probable unidentified antibiotic-transport ATP-binding protein ABC transporter	-0.2704	0.60857	1154.1
EBG00001157318	EBG00001157318		tRNA	0.3774	0.609194	672.76
folD	BCG_3428c		Probable bifunctional protein folD: methylenetetrahydrofolate dehydrogenase methenyltetrahydrofolate cyclohydrolase	-0.2989	0.609268	1060.89
BCG_2987c	BCG_2987c		Possible methyltransferase (methylase)	-0.3081	0.609866	1219.25
BCG_2596	BCG_2596		Conserved hypothetical protein	-0.3646	0.610402	1072.78
cmaA1	BCG_3461c		Cyclopropane-fatty-acyl-phospholipid synthase 1 cmaA1	0.2585	0.611784	262.79
BCG_2401	BCG_2401		Conserved hypothetical protein	-0.2885	0.611908	1216.98
BCG_1490	BCG_1490		Conserved hypothetical protein	0.2841	0.612634	420.89
hemL	BCG_0567		Probable glutamate-1-semialdehyde 2,1-aminomutase hemL	-0.285	0.614403	1293.64
plsC	BCG_2501c		Possible transmembrane phospholipid biosynthesis bifunctionnal enzyme plsC: putative l-3-phosphoserine phosphatase 1-ACYL-SN-GLYCEROL-3-PHOSPHATE ACYLTRANSFERASE	-0.287	0.61456	1295.4
ltp1	BCG_2808c		Probable lipid-transfer protein ltp1	0.2426	0.614925	246.92
BCG_3927	BCG_3927		Conserved hypothetical protein	-0.2572	0.616324	1106.76
BCG_1252	BCG_1252		Hypothetical protein	-0.2835	0.620134	1280.13
BCG_2096c	BCG_2096c		Conserved hypothetical protein	-0.3605	0.620169	930.17
BCG_3688	BCG_3688		Probable conserved integral membrane protein	-0.2797	0.620458	1176.94
cobI	BCG_2085		Probable bifunctional protein, CobI-CobJ fusion protein: S-adenosyl-L-methionine-precorrin-2 methyl transferase precorrin-3 methylase	-0.2827	0.62137	1272.3
BCG_1549	BCG_1549		Conserved membrane protein	0.4986	0.623416	553.2
rrf	rrf		5S rRNA	0.3651	0.623663	260.16
BCG_2093c	BCG_2093c		Possible hypothetical exported or envelope protein	-0.3303	0.623716	1069.18
BCG_3757	BCG_3757		Conserved hypothetical protein	0.2594	0.623885	261.49
BCG_1436	BCG_1436		Conserved hypothetical protein	-0.2932	0.624056	1203.65
rplM	BCG_3509c		Probable 50S ribosomal protein L13 rplM	-0.2662	0.624467	1135.16		Significantly downregulated in https://doi.org/10.1016/j.vaccine.2023.04.065
ceoC	BCG_2705		TRK system potassium uptake protein ceoC	-0.3048	0.624478	1217.44
BCG_0220	BCG_0220		Possible lysophospholipase	-0.2897	0.624625	1229.85
mbtG	BCG_2392c		Lysine-N-oxygenase mbtG	-0.3023	0.625294	1220.13
recX	BCG_2749c		Regulatory protein recX	0.2917	0.626876	243.6
PPE12	BCG_0806c		PPE family protein	0.4772	0.627154	491.61
BCG_1361	BCG_1361		Conserved hypothetical protein	-0.2969	0.627264	1334.46
apa	BCG_1896		alanine and proline rich secreted protein apa	-0.2831	0.628003	1269.35		Significantly upregulated in https://doi.org/10.1016/j.vaccine.2023.04.065
BCG_2794c	BCG_2794c		Conserved hypothetical protein	0.2489	0.628382	242.18
BCG_1103	BCG_1103		Hypothetical protein	-0.3531	0.628392	1171.12
BCG_0619c	BCG_0619c		Conserved hypothetical protein	0.4111	0.629299	390.18
PE_PGRS48	BCG_2873		PE-PGRS family protein	0.3528	0.631345	495.12
BCG_0276	BCG_0276		Possible transcriptional regulatory protein (probably tetR-family)	0.2655	0.632676	253.42
dnaA_2	BCG_0031		Chromosomal replication initiator protein dnaA	-0.2849	0.635321	1141.5
ponA2	BCG_3741		Probable bifunctional membrane-associated penicillin-binding protein 1A/1B ponA2	-0.2591	0.63583	1255.18
BCG_2368	BCG_2368		Possible conserved transmembrane protein	-0.2777	0.637031	1279.7
pcd_2	BCG_3358		Probable piperideine-6-carboxilic acid dehydrogenase pcd	0.2827	0.637196	458.13
BCG_3678c	BCG_3678c		Conserved hypothetical protein	-0.268	0.637325	1114.85
fmt	BCG_1467		Probable methionyl-tRNA formyltransferase fmt	-0.3154	0.637605	1185.64
fadD35	BCG_2525c		Probable fatty-acid-CoA ligase fadD35	-0.2955	0.638122	1195.21
BCG_3151c	BCG_3151c		Conserved hypothetical protein	-0.5412	0.638156	632.74
thiO	BCG_0454		Possible thiamine biosynthesis oxidoreductase thiO	-0.343	0.63828	1253.16
BCG_1521	BCG_1521		Probable transcriptional regulatory protein	-0.3182	0.638383	1294.47
BCG_1909	BCG_1909		Conserved hypothetical protein	-0.3275	0.639307	1188.07
BCG_3737c	BCG_3737c		Conserved hypothetical protein	0.2855	0.640133	202.5
PE_PGRS28	BCG_1513c		PE-PGRS family protein	0.3861	0.640176	479.01
BCG_2696	BCG_2696		Conserved hypothetical protein	-0.3141	0.640221	1174.29
BCG_1160	BCG_1160		Conserved hypothetical protein	0.4695	0.640388	493.34
BCG_0664	BCG_0664		Conserved hypothetical protein	-0.2956	0.641006	1138.44
pstA1	BCG_0982		Probable phosphate-transport integral membrane ABC transporter pstA1	-0.2816	0.64218	1332.96
BCG_1294	BCG_1294		Probable transmembrane protein	-0.306	0.642978	1229.19
iniB	BCG_0380		Isoniazid inductible gene protein iniB	-0.3104	0.643113	1234.53		Significantly downregulated in https://doi.org/10.1016/j.vaccine.2023.04.065
cya	BCG_1663c		Membrane-anchored adenylyl cyclase cya	-0.2908	0.643214	1346.68
fgd1	BCG_0446		Probable f420-dependent glucose-6-phosphate dehydrogenase fgd1	-0.2938	0.644778	1256.99
PE_PGRS24	BCG_1387c		PE-PGRS family protein	0.4509	0.646042	463.59
BCG_3639	BCG_3639		Transcriptional regulatory protein (probably tetR-family)	-0.3848	0.647021	1156.52
BCG_3667c	BCG_3667c		Conserved hypothetical alanine and leucine rich protein	-0.281	0.6477	1283.59
BCG_0215	BCG_0215		Probable conserved MCE associated membrane protein	0.3114	0.650001	248.16
BCG_2789c	BCG_2789c		Probable conserved transmembrane protein	-0.3354	0.650388	1231.76
lprC	BCG_1334		Putative lipoprotein lprC	-0.2885	0.651089	1359.16
BCG_3482	BCG_3482		Conserved hypothetical protein	-0.2801	0.651798	1324.18
BCG_2272c	BCG_2272c		Probable integral membrane protein	-0.4008	0.652328	1133.89
BCG_3746c	BCG_3746c		Conserved hypothetical protein	0.3261	0.653161	439.73
BCG_0823	BCG_0823		Possible 4-carboxymuconolactone decarboxylase	-0.3186	0.653603	1326.05
PE25	BCG_2450c		PE family protein	0.2196	0.653643	475.61
nuoF	BCG_3173		Probable NADH dehydrogenase I (chain F) nuoF	-0.2838	0.654034	1377.34		Significantly upregulated in https://doi.org/10.1016/j.vaccine.2023.04.065
EBG00001157325	EBG00001157325		tRNA	0.3101	0.654094	775.02
desA3_1	BCG_3259c		Possible linoleoyl-CoA desaturase	0.2835	0.65444	207.06
esxK	BCG_1257		Putative ESAT-6 like protein 3	0.4719	0.654489	443.67
BCG_0493	BCG_0493		Conserved hypothetical protein	-0.5665	0.654642	798.29
BCG_0179c	BCG_0179c		Probable conserved transmembrane protein	-0.2839	0.6549	1347.5
glpD1	BCG_2267c		Probable glycerol-3-phosphate dehydrogenase glpd1	-0.4002	0.655874	1153.69
recG	BCG_2995c		Probable atp-dependent dna helicase recG	-0.2585	0.65632	1316.12
BCG_0557	BCG_0557		Possible transmembrane protein	-0.4028	0.656436	1043.67
pyrG	BCG_1737		CTP synthase pyrG	-0.272	0.656608	1265.74
BCG_2683c	BCG_2683c		Conserved hypothetical protein	-0.3671	0.65669	1172.95
BCG_2320c	BCG_2320c		Hypothetical protein	0.4095	0.657226	389.79
fbiA	BCG_3290		Probable F420 biosynthesis protein fbiA	-0.2925	0.657641	1390.96
BCG_0660c	BCG_0660c		Hypothetical protein	-0.2722	0.657677	1338.61
PE_PGRS53	BCG_3571		PE-PGRS family protein	0.3022	0.657809	514.25
BCG_0098c	BCG_0098c		Possible transcriptional regulatory protein (possibly tetR-family)	-0.4091	0.657946	1058.06
pks8	BCG_1701		Probable polyketide synthase pks8	0.4402	0.658742	528.75
BCG_1687	BCG_1687		Probable transmembrane protein	-0.2589	0.659405	1146.05
ureB	BCG_1885		Urease beta subunit ureB	-0.3263	0.659586	1168.91
BCG_0272c	BCG_0272c		Probable conserved transmembrane protein	-0.292	0.659656	1198.75		Significantly downregulated in https://doi.org/10.1016/j.vaccine.2023.04.065
pabB	BCG_1062c		Probable para-aminobenzoate synthase component I pabD	-0.2904	0.660604	1364.32
wag22b	BCG_1799c		PE-PGRS family protein wag22b [second part]	0.3046	0.660939	495.61
nirA	BCG_2405		Probable ferredoxin-dependant nitrite reductase nirA	-0.2564	0.661002	1206.78
BCG_1548c	BCG_1548c		Conserved hypothetical protein	-0.2817	0.661634	1377.9
EBG00001157356	EBG00001157356		tRNA	-0.1756	0.662415	2250.45
lprB	BCG_1333		Putative lipoprotein lprB	-0.2655	0.663	1290.02
BCG_0157	BCG_0157		Hypothetical protein	-0.4215	0.664456	928.22
BCG_3515	BCG_3515		Probable secreted serine protease	-0.3619	0.664874	1250.58
BCG_1998c	BCG_1998c		Conserved hypothetical protein	-0.3089	0.66553	1007.39
fadE9	BCG_0803c		Probable acyl-CoA dehydrogenase fadE9	-0.2753	0.665556	1299.92
BCG_2721c	BCG_2721c		Conserved hypothetical protein	0.5073	0.66721	487.82
lppH	BCG_3641		Possible conserved lipoprotein lppH	0.271	0.667724	243.31
BCG_2435c	BCG_2435c		Probable phosphoglycerate mutase	-0.3004	0.66787	1335.51
cdsA	BCG_2902c		Probable integral membrane phosphatidate cytidylyltransferase cdsA	-0.2745	0.668963	1380.52
hemK	BCG_1360		Probable hemk protein homolog hemK	-0.2699	0.669007	1334.13
BCG_2192c	BCG_2192c		Possible transposase	-0.334	0.669197	1266.26
PPE71	BCG_2370c		PPE family protein	0.4565	0.669396	566.95
BCG_3600c	BCG_3600c		Probable hydratase	0.3441	0.669963	234.72
BCG_2536c	BCG_2536c		Conserved hypothetical protein	-0.3667	0.670641	1192.54
PE_PGRS36	BCG_2118c		PE-PGRS family protein	0.3744	0.670813	444.33
BCG_3472c	BCG_3472c		Conserved hypothetical protein	-0.3766	0.670867	1220.5
kdpA	BCG_1087		Probable Potassium-transporting ATPase A chain kdpA	-0.2935	0.671304	1301.14
BCG_2250	BCG_2250		Conserved hypothetical protein	-0.356	0.672095	1192.41
mmpL6	BCG_1609		Probable conserved transmembrane transport protein mmpL6	-0.2716	0.672236	1357.51
BCG_0403c	BCG_0403c		Conserved hypothetical protein	-0.3051	0.672544	1274.61
mpb83	BCG_2895		Cell surface lipoprotein mpb83	-0.2658	0.672923	1142.34
rhlE	BCG_3238		Probable ATP-dependent RNA helicase rhlE	-0.2603	0.673245	1292.34
rpfA	BCG_0919c		Possible resuscitation-promoting factor rpfA	-0.2702	0.6734	1342.1
BCG_1474	BCG_1474		Conserved hypothetical protein	-0.3268	0.674166	1261.74
BCG_2758c	BCG_2758c		Conserved hypothetical arginine rich protein [first part]	-0.3457	0.674754	1275.5
BCG_3145	BCG_3145		Probable transcriptional regulatory protein	-0.4176	0.674925	1053.29
sdhB	BCG_3385		Probable succinate dehydrogenase (iron-sulphur protein subunit) sdhB	-0.2617	0.674958	1252.61
PE_PGRS45a	BCG_2642c		PE-PGRS family protein	0.5907	0.675396	260.58
mmaA1	BCG_0694c		Methoxy mycolic acid synthase 1 mmaA1	-0.2813	0.675627	1238.49
bioF1	BCG_1622		Probable 8-amino-7-oxononanoate synthase bioF1	-0.2965	0.676089	1322.98
BCG_2439	BCG_2439		Hypothetical protein	-0.3013	0.676248	1250.91
BCG_0614	BCG_0614		Conserved hypothetical protein	0.4393	0.677375	468.43
serS	BCG_3897c		seryl-tRNA synthetase serS	-0.3293	0.67806	1281.22
BCG_2677c	BCG_2677c		Conserved hypothetical protein	-0.2642	0.67847	1149.37
BCG_2753c	BCG_2753c		Possible alanine rich transferase	-0.3125	0.67847	1344.16
BCG_2004	BCG_2004		Probable methyltransferase	-0.3886	0.679121	1114.61
EBG00001157355	EBG00001157355		tRNA	-0.1731	0.679354	2265.92
fba	BCG_0401c		Probable fructose-bisphosphate aldolase fba	-0.2559	0.681158	1206.92
BCG_2752c	BCG_2752c		Conserved hypothetical protein	-0.3531	0.681612	1163.7
BCG_1076	BCG_1076		Probable transcriptional regulatory protein (probably tetR-family)	0.2958	0.682662	255.63
rpoC	BCG_0717		DNA-directed RNA polymerase (beta' chain) rpoC	-0.2672	0.683049	1286.27
BCG_3923	BCG_3923		Conserved hypothetical protein	-0.2503	0.683314	1170.21
BCG_1287c	BCG_1287c		Probable transmembrane protein	-0.3141	0.683608	1245.13
BCG_0653	BCG_0653		Hypothetical protein	0.3531	0.683763	441.66
BCG_2766	BCG_2766		Probable dehydrogenase	-0.299	0.685335	1346.73
BCG_0365	BCG_0365		Hypothetical protein	-0.3168	0.686455	1040.13
BCG_1396	BCG_1396		Conserved hypothetical protein	0.247	0.686649	257.58
BCG_0465c	BCG_0465c		Possible transmembrane protein	0.442	0.686855	569.11
BCG_2335c	BCG_2335c		Conserved hypothetical protein	-0.2673	0.688146	1353.57
hisC1	BCG_1638		Probable histidinol-phosphate aminotransferase hisC1	-0.2757	0.688573	1362.85
BCG_1959	BCG_1959		Probable membrane protein	-0.3365	0.689048	1300.63
BCG_0662	BCG_0662		Probable integral membrane protein	0.2778	0.68945	232.91
fixB	BCG_3051c		Probable electron transfer flavoprotein (alpha-subunit) fixB	-0.281	0.689649	1431.33
gltS	BCG_3013c		Probable glutamyl-tRNA synthetase gltS	-0.2604	0.690865	1380.87
BCG_3313	BCG_3313		Conserved hypothetical protein	-0.2612	0.691354	1259.11
BCG_0684	BCG_0684		Conserved hypothetical protein	0.4456	0.692058	512.83
BCG_2176c	BCG_2176c		Conserved hypothetical protein	-0.349	0.694314	1237.3
BCG_2547	BCG_2547		Hypothetical protein	0.3354	0.695179	328.01
BCG_2919c	BCG_2919c		Conserved hypothetical protein	0.2935	0.696407	482.12
BCG_2912	BCG_2912		Conserved hypothetical protein	-0.4731	0.696811	779.49
BCG_2079	BCG_2079		Probable conserved transmembrane protein	-0.4363	0.698542	1079.19
BCG_1057c	BCG_1057c		Conserved hypothetical protein	-0.3053	0.701309	1326.71
mce2B	BCG_0635		mce-family protein mce2B	-0.2572	0.701857	1286.89
pgsA1	BCG_2637c		Probable phosphatidylinositol synthase pgsA1	-0.2772	0.701964	1339.95
BCG_2036	BCG_2036		Hypothetical protein	-0.3493	0.702106	1218.62
ansP2	BCG_0385c		Possible l-asparagine permease ansP2	-0.2526	0.702678	1297.62
fadD31	BCG_1964		Probable acyl-CoA ligase fadD31	-0.276	0.703612	1420.97
BCG_0616c	BCG_0616c		Conserved hypothetical protein	-0.3147	0.704281	1365.23
lipE	BCG_3837		Putative lipase lipE	-0.2792	0.705213	1442.79
murI	BCG_1400		Probable glutamate racemase murI	-0.2808	0.705474	1409.17
BCG_1293c	BCG_1293c		Conserved hypothetical membrane protein	-0.2812	0.705817	1406.2
BCG_3264	BCG_3264		Hypothetical alanine arginine proline rich protein	-0.3951	0.706227	1122.5
cyp143	BCG_1817c		Probable cytochrome P450 143 cyp143	-0.3044	0.707136	1382.03
BCG_2059c	BCG_2059c		Probable sugar-transport integral membrane protein ABC transporter	-0.3203	0.707968	1312.47
BCG_1201c	BCG_1201c		Conserved hypothetical membrane protein	-0.3378	0.710417	1311.41
alkA	BCG_1378c		Putative ada regulatory protein alkA	-0.3272	0.710588	1377.79
echA17	BCG_3063c		Probable enoyl-CoA hydratase echA17	-0.3024	0.710708	1376.17
lppU	BCG_2802c		Probable lipoprotein lppU	0.2731	0.710831	254.92
BCG_2689c	BCG_2689c		Conserved hypothetical protein	-0.2766	0.712748	1365.26
lppR	BCG_2419c		Probable conserved lipoprotein lppR	-0.3017	0.713511	1377.38
cysN	BCG_1345		Probable bifunctional enzyme cysN/cysC: sulfate adenyltransferase (subunit 1) adenylylsulfate kinase	-0.2695	0.713887	1284.47
BCG_1569	BCG_1569		Conserved hypothetical transmembrane protein	0.303	0.7139	453.56
BCG_0369c	BCG_0369c		Hypothetical protein	-0.3314	0.71402	1039.58
BCG_2183c	BCG_2183c		Conserved hypothetical protein	0.2552	0.714483	300.64
BCG_2591c	BCG_2591c		Conserved hypothetical protein	-0.3052	0.71517	1346.53
BCG_2334c	BCG_2334c		Hypothetical protein	0.3067	0.71528	247.69
BCG_3306	BCG_3306		Probable conserved transmembrane protein	-0.2571	0.715588	1401.27
BCG_2727	BCG_2727		Conserved hypothetical alanine and leucine rich protein	-0.2564	0.716035	1315.55		Significantly upregulated in https://doi.org/10.1016/j.vaccine.2023.04.065
BCG_2056c	BCG_2056c		Possible conserved transmembrane protein	-0.2953	0.716614	1351.43
lprF	BCG_1430		Putative lipoprotein lprF	-0.249	0.717172	1319.3
BCG_2529	BCG_2529		Putative short-chain type dehydrogenase/reductase	-0.2667	0.717696	1368.06
BCG_0231	BCG_0231		Probable drugs-transport transmembrane ATP-binding protein ABC transporter	-0.268	0.718145	1446.01
zwf2	BCG_1508c		Probable glucose-6-phosphate 1-dehydrogenase zwf2	0.3	0.718631	268.14
BCG_1199c	BCG_1199c		Hypothetical protein	-0.3857	0.71893	1182.58
trmU	BCG_3047c		Probable tRNA (5-methylaminomethyl-2-thiouridylate)-methyltransferase trmU	-0.2846	0.720811	1316.7
moaA1	BCG_3134		Probable molybdenum cofactor biosynthesis protein A moaA1	0.3199	0.721061	471.78
lprO	BCG_0216c		Putative lipoprotein lprO	-0.2506	0.721763	1359.75
BCG_3965	BCG_3965		Conserved hypothetical protein	-0.2598	0.722095	1318.43
BCG_2039c	BCG_2039c		Conserved hypothetical protein	0.3288	0.722631	283.12
aao	BCG_1944c		Putative D-amino acid oxidase aao	-0.2668	0.724242	1404.91
glyV	glyV		tRNA-Gly	-0.513	0.724321	750.1
lpqW	BCG_1228		Putative lipoprotein lpqW	-0.2678	0.724939	1420.17
fadD4	BCG_0251		Probable fatty-acid-CoA ligase fadD4	-0.2873	0.725316	1357.95
clpP1	BCG_2481c		Probable atp-dependent clp protease proteolytic subunit 1 clpP1	-0.2487	0.725379	1316.24
BCG_2813c	BCG_2813c		Conserved hypothetical protein	-0.2504	0.725434	1271.58
BCG_3070c	BCG_3070c		Conserved hypothetical protein	-0.2931	0.72591	1214.32
BCG_0631	BCG_0631		Probable transcriptional regulatory protein (gntR-family)	-0.268	0.72692	1402.41
PE_PGRS20	BCG_1126c		PE-PGRS family protein	0.2374	0.727695	491.51
nadB	BCG_1633		Probable L-aspartate oxidase nadB	-0.2522	0.728876	1332.38
BCG_3478	BCG_3478		Conserved hypothetical protein	-0.2589	0.729454	1159.1
desA3_2	BCG_3352c		Possible linoleoyl-CoA desaturase desA3	0.2751	0.729887	227.8
pknG	BCG_0449c		Serine/threonine-protein kinase pknG	-0.2576	0.730223	1385.79
pyrC	BCG_1442		Probable dihydroorotase pyrC	-0.2837	0.731614	1390.49
BCG_1271	BCG_1271		Conserved hypothetical protein	0.4006	0.732458	486.74
dfrA	BCG_2780c		Probable dihydrofolate reductase dfrA	0.2536	0.732517	514.21
BCG_3512c	BCG_3512c		Hypothetical alanine and valine rich protein	-0.3094	0.733823	1165.8
canB	BCG_3653c		Carbonic anhydrase	-0.2834	0.734021	1440.73
BCG_2493	BCG_2493		Possible alanine and proline rich membrane protein	-0.2868	0.734378	1322.7
BCG_0088	BCG_0088		Hypothetical protein	-0.2722	0.734618	1409.47
BCG_2495c	BCG_2495c		Conserved hypothetical protein	-0.2609	0.734662	1281.82
BCG_1995	BCG_1995		Possible transcriptional regulatory protein	-0.2861	0.734741	1220.01
BCG_1038	BCG_1038		Probable serine protease	-0.2671	0.735245	1439.11
BCG_2826	BCG_2826		Hypothetical protein	0.3345	0.73535	247.07
BCG_1021	BCG_1021		Conserved hypothetical protein	0.4055	0.735533	528.47
BCG_3280c	BCG_3280c		Probable rubredoxin rubA	0.3034	0.736111	469.1
cydB	BCG_1660c		Probable integral membrane cytochrome D ubiquinol oxidase (subunit II) cydB	-0.2873	0.736677	1277.32
hsdS'	BCG_2771c		Possible type I restriction/modification system specificity determinant (fragment) hsdS'	0.1987	0.737684	489.29
BCG_1926c	BCG_1926c		Conserved hypothetical protein	-0.441	0.737996	956.79
BCG_2161c	BCG_2161c		Probable transmembrane protein	0.429	0.738049	594.78
moaD1	BCG_3137		Probable molybdenum cofactor biosynthesis protein D moaD1	0.5927	0.73844	259.53
pta	BCG_0447		Probable phosphate acetyltransferase pta	-0.2568	0.738459	1484.85
dppB	BCG_3723c		Probable dipeptide-transport integral membrane protein ABC transporter dppB	-0.3352	0.738692	1296.07
esxL	BCG_1258		Putative ESAT-6 like protein 4	0.3296	0.738799	510.5
BCG_0642c	BCG_0642c		Conserved hypothetical protein	-0.4395	0.739394	1111.56
grpE	BCG_0390		Probable grpE protein (hsp-70 cofactor)	0.3199	0.739771	313.32		Significantly downregulated in https://doi.org/10.1016/j.vaccine.2023.04.065
BCG_3580	BCG_3580		Conserved hypothetical protein	0.3445	0.740063	451.41
lpd	BCG_0502		Dihydrolipoamide dehydrogenase lpd	-0.2665	0.740135	1334.81
BCG_0278	BCG_0278		Conserved hypothetical protein	-0.2825	0.740891	1405.52
rpfE	BCG_2470c		Probable resuscitation-promoting factor rpfE	-0.3991	0.741293	1029.48
BCG_0870	BCG_0870		Transcriptional regulatory protein	0.2715	0.742404	320.08
rpmA	BCG_2461c		Probable 50S ribosomal protein L27 rpmA	0.4053	0.743859	638.87
BCG_1816	BCG_1816		Probable conserved membrane protein	-0.2435	0.744347	1401.38
BCG_3377c	BCG_3377c		Conserved hypothetical protein	-0.2939	0.745122	1149.24
papA5	BCG_2961		Possible conserved polyketide synthase associated protein papA5	-0.2637	0.746391	1445.26
rpmJ	BCG_3526c		Probable 50S ribosomal protein L36 rpmJ	0.4014	0.746426	550.01
BCG_1063	BCG_1063		Hypothetical protein	-0.2504	0.747376	1332.7
purA	BCG_0395c		Probable adenylosuccinate synthetase purA	-0.2674	0.748313	1312.31
PE_PGRS46	BCG_2661c		PE-PGRS family protein	0.4274	0.751079	558.19
mmpS2	BCG_0549		Probable conserved membrane protein mmpS2	-0.277	0.751138	1351.36
BCG_3419c	BCG_3419c		Probable transposase	-0.2727	0.751356	1153.19
BCG_3792	BCG_3792		Conserved hypothetical protein	-0.2619	0.752409	1343.07
BCG_1393	BCG_1393		Conserved hypothetical protein	0.31	0.753431	283.71
BCG_0459c	BCG_0459c		Possible transmembrane protein	-0.2928	0.754699	1314.04
folP1	BCG_3672c		Dihydropteroate synthase 1 folP	0.2378	0.755574	509.48
BCG_2620	BCG_2620		Probable membrane protein	-0.2682	0.756243	1364.77
BCG_3764c	BCG_3764c		Conserved hypothetical protein	-0.253	0.756793	1193.41
ruvB	BCG_2615c		Probable holliday junction DNA helicase ruvB	-0.256	0.75689	1498.39
BCG_3080	BCG_3080		Possible transcriptional regulatory protein (probably tetR-family)	-0.3136	0.756892	1202.86
BCG_0121	BCG_0121		Hypothetical protein	0.2081	0.758042	300.79
BCG_3774c	BCG_3774c		Conserved hypothetical protein	-0.3068	0.758385	1411.98
ddlA	BCG_3002c		Probable D-alanine--D-alanine ligase ddlA	-0.2538	0.759176	1420.76
BCG_1597	BCG_1597		Possible ketoacyl reductase	-0.2619	0.759422	1455.65
umaA1	BCG_0509		Possible mycolic acid synthase umaA1	0.3588	0.75959	466.64
trxC_1	BCG_3972		Thioredoxin trxC	-0.2668	0.760506	1210.54
kdpD	BCG_1085c		Probable sensor protein kdpD	-0.2543	0.761556	1385.1
EBG00001157342	EBG00001157342		tRNA	0.8259	0.761754	204.4
malQ	BCG_1814c		Probable 4-alpha-glucanotransferase malQ	-0.2843	0.762509	1395.24
oppC	BCG_1341c		Probable oligopeptide-transport integral membrane protein ABC transporter oppC	-0.2945	0.762984	1436.03
BCG_3803	BCG_3803		Transcriptional regulatory protein (probably arsR-family)	0.3041	0.763009	302.03
BCG_0414c	BCG_0414c		Conserved hypothetical protein	-0.2818	0.763206	1227.74
BCG_0876c	BCG_0876c		Possible transcriptional regulatory protein	-0.2777	0.763857	1423.5
BCG_3702c	BCG_3702c		DNA polymerase	0.3045	0.764268	313.53
lpqT	BCG_1073c		Putative conserved lipoprotein lpqT	-0.246	0.764763	1351.81
BCG_0949c	BCG_0949c		Probable oxidoreductase	-0.264	0.76489	1391.8
BCG_3149	BCG_3149		Conserved hypothetical protein	-0.2762	0.765177	1406.76
BCG_1119	BCG_1119		Conserved hypothetical protein	-0.2739	0.765639	1400.56
BCG_0978c	BCG_0978c		Conserved hypothetical protein	-0.2615	0.765916	1532.1		Significantly upregulated in https://doi.org/10.1016/j.vaccine.2023.04.065
purF	BCG_0860		Probable amidophosphoribosyltransferase purF	-0.2523	0.76603	1468.94
BCG_1730	BCG_1730		Probable phosphatase	-0.274	0.766122	1520.05
BCG_3301	BCG_3301		Conserved hypothetical protein	-0.2678	0.766303	1414.08
BCG_3795	BCG_3795		Conserved hypothetical protein	-0.322	0.766549	1412.34
mutT2	BCG_1222		Probable mutator protein mutT2	0.296	0.766646	248.54
EBG00001157376	EBG00001157376		tRNA	0.2853	0.766822	854.96
BCG_1935c	BCG_1935c		Conserved hypothetical protein	-0.3209	0.766866	1421.64
BCG_3397	BCG_3397		Probable transposase fusion protein	-0.2757	0.767107	1403.44
BCG_1163c	BCG_1163c		Conserved hypothetical protein	-0.2881	0.76721	1250.59
BCG_2145	BCG_2145		Probable conserved transmembrane protein	-0.2642	0.768996	1451.66
EBG00001157367	EBG00001157367		tRNA	0.2564	0.769148	867.33
BCG_3230	BCG_3230		Possible dna-methyltransferase	-0.3048	0.769335	1268.51
nuoD	BCG_3171		Probable NADH dehydrogenase I (chain D) nuoD	-0.2517	0.769586	1423.09
BCG_2404c	BCG_2404c		Conserved hypothetical protein	0.3938	0.770471	463.43
BCG_0095	BCG_0095		Probable conserved transmembrane protein	-0.2436	0.770994	1449.84
gpm2_2	BCG_3334		Possible phosphoglycerate mutase gpm2	0.2981	0.771083	459.23
BCG_3613c	BCG_3613c		Probable short-chain type dehydrogenase/reductase	0.3108	0.771238	300.08
clpX	BCG_2477c		Probable ATP-dependent clp protease ATP-binding subunit clpX	-0.2325	0.771395	1264.39
qor	BCG_1515c		Probable quinone reductase qor	-0.2974	0.771619	1427.68
trmD	BCG_2927c		Probable tRNA (guanine-N1)-methyltransferase trmD	-0.3073	0.772638	1366.28
rmlC	BCG_3530		Probable dTDP-4-dehydrorhamnose 3,5-epimerase rmlC	-0.2687	0.772873	1522.66
BCG_1383	BCG_1383		Conserved hypothetical protein	-0.3079	0.773754	1339.61
cyp137	BCG_3744c		Probable cytochrome P450 137 cyp137	-0.2916	0.774448	1422.2
BCG_0287c	BCG_0287c		Putative succinate dehydrogenase [membrane anchor subunit]	-0.2628	0.775664	1415.69
BCG_1018c	BCG_1018c		Hypothetical protein	-0.2522	0.775764	1200.04
narI	BCG_1226		Probable respiratory nitrate reductase (gamma chain) narI	-0.3348	0.7764	1293.74
manB	BCG_3286c		Probable phosphomannomutase manB	-0.2512	0.776922	1531.09
mmpL8	BCG_3886c		Probable conserved integral membrane transport protein mmpL8	-0.2356	0.777073	1286.99
BCG_3944c	BCG_3944c		Conserved membrane protein	-0.2603	0.777091	1492.59
BCG_3449c	BCG_3449c		Hypothetical protein	-0.2958	0.778431	1382.74
BCG_1988c	BCG_1988c		Conserved hypothetical protein	0.2518	0.779896	307.85
BCG_2730c	BCG_2730c		Conserved hypothetical protein	-0.3679	0.780712	1295.42
adhB	BCG_0813c		Possible zinc-containing alcohol dehydrogenase NAD dependant adhB	0.2467	0.781417	289.44
esxM	BCG_1824		Conserved hypothetical protein	0.2791	0.781593	272.14
BCG_1282	BCG_1282		Conserved hypothetical protein	-0.2437	0.781738	1262
lprH	BCG_1479		Probable lipoprotein lprH	-0.2692	0.78194	1524.26
BCG_1131	BCG_1131		Conserved hypothetical protein	-0.2375	0.782503	1407.52
EBG00001157321	EBG00001157321		tRNA	-0.1561	0.783111	2366.24
BCG_0672	BCG_0672		Conserved hypothetical protein	-0.3239	0.783413	1394.22
BCG_3106	BCG_3106		Conserved hypothetical protein	-0.2373	0.783433	1289.96
proC	BCG_0542		Probable pyrroline-5-carboxylate reductase proC	0.3274	0.783477	273.11
BCG_2116c	BCG_2116c		Conserved hypothetical protein	-0.2479	0.783762	1473.81
BCG_1078	BCG_1078		Conserved hypothetical protein	-0.2387	0.785664	1296.35
BCG_1099c	BCG_1099c		Putative IS like-2 transposase	-0.248	0.785744	1248.06
glcB	BCG_1872c		Probable malate synthase G glcB	-0.2472	0.785789	1511.47		Significantly upregulated in https://doi.org/10.1016/j.vaccine.2023.04.065
BCG_1991	BCG_1991		Conserved hypothetical protein	-0.3461	0.78589	1132.98
lipN	BCG_2991c		Probable lipase/esterase lipN	-0.2607	0.786801	1478.49
BCG_2646c	BCG_2646c		Conserved hypothetical protein	-0.252	0.787398	1478.83
hflX	BCG_2738c		probable GTP-binding protein hflX	-0.234	0.789303	1371.63
atpH	BCG_1367		Probable ATP synthase delta chain atpH	-0.2421	0.789495	1332.59
PE_PGRS4	BCG_0319c		PE-PGRS family protein	0.2972	0.789514	553.53
ilvG	BCG_1855		Probable Acetolactate synthase ilvG (Acetohydroxy-acid synthase)(ALS)	-0.2567	0.790626	1575.38
EBG00001157372	EBG00001157372		tRNA	0.1264	0.790636	892.92
PE_PGRS7	BCG_0623c		PE-PGRS family protein	0.3605	0.791609	577.89
BCG_2066c	BCG_2066c		Conserved hypothetical protein	-0.2469	0.792018	1572.93
BCG_2729	BCG_2729		Conserved hypothetical protein	-0.2464	0.792305	1437.92
rpmE	BCG_1358		Probable 50S ribosomal protein l31 rpmE	0.3653	0.792631	638.83
BCG_3659	BCG_3659		Conserved hypothetical protein	-0.2726	0.793178	1471.27
BCG_0351	BCG_0351		Hypothetical protein	-0.2662	0.793336	1394.76
thiE	BCG_0453c		Probable thiamine-phosphate pyrophosphorylase thiE	-0.4062	0.79362	1191.15
BCG_1760c	BCG_1760c		Conserved hypothetical protein	-0.6557	0.794158	660.2
BCG_3532	BCG_3532		Conserved hypothetical protein	0.1517	0.795107	499.57
BCG_0979c	BCG_0979c		Putative short-chain type dehydrogenase/reductase	-0.297	0.795251	1486.17
BCG_0353	BCG_0353		Conserved hypothetical protein	0.2626	0.796604	282.1		Significantly upregulated in https://doi.org/10.1016/j.vaccine.2023.04.065
BCG_0878c	BCG_0878c		Conserved hypothetical protein	-0.3092	0.796709	1373.4
BCG_3680c	BCG_3680c		Conserved hypothetical alanine and glycine rich protein	-0.2424	0.796744	1326
BCG_1905c	BCG_1905c		Probable reductase	-0.2517	0.797791	1447.66
glnA3	BCG_1915		Probable glutamine synthetase glnA3	-0.2612	0.798241	1502.45
mtr	BCG_2875		Probable mycothiol reductase mtr	-0.2528	0.798313	1521.26
fadE35	BCG_3859		Probable acyl-CoA dehydrogenase fadE35	-0.2465	0.798599	1342.4
BCG_3606c	BCG_3606c		Conserved hypothetical protein	-0.258	0.798814	1464.53
BCG_0959	BCG_0959		Conserved hypothetical protein	-0.2576	0.798874	1455.45
lprN	BCG_3559c		Possible mce-family lipoprotein lprN	-0.235	0.799927	1386.94
BCG_3783	BCG_3783		Probable conserved transmembrane protein	0.2817	0.800444	309.21
gdh	BCG_2496c		Probable nad-dependent glutamate dehydrogenase gdh	-0.2435	0.802045	1552.24
adk	BCG_0783		Probable adenylate kinase adk	0.3416	0.802505	346.81		Significantly downregulated in https://doi.org/10.1016/j.vaccine.2023.04.065
BCG_2718c	BCG_2718c		Conserved hypothetical protein	-0.2635	0.802633	1196.28
BCG_2094c	BCG_2094c		Hypothetical protein	0.1671	0.803665	507.96
BCG_2494c	BCG_2494c		Conserved hypothetical protein	-0.257	0.804678	1492.86
BCG_1907c	BCG_1907c		Conserved hypothetical protein	-0.2403	0.80495	1501.05
BCG_0529	BCG_0529		Probable conserved integral membrane protein	-0.3464	0.80657	1270.84
fadE27	BCG_3569		Probable acyl-CoA dehydrogenase fadE27	-0.2713	0.80694	1464.08
BCG_1500c	BCG_1500c		Hypothetical protein	-0.275	0.807417	1309.33
BCG_0536	BCG_0536		Probable transcriptional regulatory protein (probably gntR-family)	-0.6417	0.807689	792.04
BCG_2871c	BCG_2871c		Conserved hypothetical protein	0.336	0.808583	328.48
BCG_0776c	BCG_0776c		Conserved hypothetical protein	-0.2379	0.808805	1394.4
echA6	BCG_0957		possible enoyl-CoA hydratase echA6	-0.2653	0.809179	1565.98
ctaB	BCG_1512		Probable cytochrome C oxidase assembly factor ctaB	-0.2742	0.809291	1395.64
BCG_1949c	BCG_1949c		Probable exported protein	-0.2703	0.80966	1551.02
BCG_3071c	BCG_3071c		Hypothetical protein	0.2191	0.810817	288.46
BCG_2026	BCG_2026		Conserved hypothetical protein	-0.2491	0.811288	1470.77
pvdS	BCG_3262c		Possible transcriptional regulatory protein pvdS	0.1929	0.812616	340.44
lppOa	BCG_2306		Probable conserved lipoprotein lppOa	0.4222	0.813343	654.71
BCG_2355c	BCG_2355c		Probable conserved integral membrane transport protein	-0.2619	0.813646	1386.75
BCG_1764c	BCG_1764c		Conserved hypothetical protein	-0.2738	0.813757	1264.23
BCG_0128c	BCG_0128c		Conserved hypothetical protein	0.1917	0.814567	481.09
accA3	BCG_3314		Probable bifunctional protein acetyl-/propionyl-coenzyme A carboxylase (alpha chain) accA3: biotin carboxylase biotin carboxyl carrier protein	-0.2456	0.815267	1540.39
BCG_0115	BCG_0115		Probable oxidoreductase	-0.3935	0.815389	1158.75
BCG_3877c	BCG_3877c		Putative acyltransferase	0.2621	0.815656	301.66
BCG_2581	BCG_2581		Conserved hypothetical protein	0.3825	0.81577	679.2
aglA	BCG_2491		Probable alpha-glucosidase aglA	-0.2313	0.816292	1483.59
BCG_0406c	BCG_0406c		Conserved hypothetical protein	-0.43	0.816596	1081.79
modB	BCG_1894		PRobable molbdenum-transport integral membrane protein ABC transporter modB	-0.2924	0.816708	1377.25
BCG_1936c	BCG_1936c		Conserved hypothetical protein	-0.3837	0.81796	1248.61
ileS	BCG_1588		isoleucyl-tRNA synthetase ileS	-0.2298	0.818459	1423.87
BCG_2619	BCG_2619		Conserved hypothetical protein	-0.2689	0.818773	1566.29
BCG_1336	BCG_1336		Conserved hypothetical protein	-0.2432	0.81912	1517.55
BCG_1237c	BCG_1237c		Hypothetical protein	-0.2379	0.819814	1582.32
EBG00001157371	EBG00001157371		tRNA	0.068	0.819822	963.18
gltB	BCG_3922c		Putative ferredoxin-dependent glutamate synthase [NADPH] (large subunit) gltB	-0.2302	0.820229	1518.73
BCG_3469	BCG_3469		Conserved hypothetical protein	0.2724	0.820587	287.53
suhB	BCG_2714c		Possible extragenic suppressor protein suhB	0.3631	0.8211	523.23
ctpJ	BCG_3802c		Putative cation transporter P-type atpase ctpJ	-0.3111	0.821505	1440.37
pks7	BCG_1700		Probable polyketide synthase pks7	0.3176	0.821901	322.57
BCG_0028c	BCG_0028c		Possible hemolysin	0.32	0.822019	544.46
BCG_2681	BCG_2681		Possible exported alanine and valine rich protein	-0.4091	0.822073	1141.83
BCG_1250	BCG_1250		Probable proline dehydrogenase	-0.2707	0.822788	1340.95
BCG_2275c	BCG_2275c		Conserved hypothetical protein	-0.2541	0.82298	1596.54
BCG_2592c	BCG_2592c		Conserved hypothetical protein	-0.3234	0.823257	1432.24
fadD7	BCG_0153		Probable fatty-acid-CoA ligase fadD7	-0.2605	0.823719	1525.41
BCG_0499	BCG_0499		Conserved hypothetical protein	-0.3477	0.823824	1391.05
bioF2	BCG_0063		Possible 8-amino-7-oxononanoate synthase bioF2	-0.229	0.824461	1337.43
ugpBb	BCG_2853A		Probable Sn-glycerol-3-phosphate-binding lipoprotein ugpB [second part]	-0.3707	0.826284	1347.72
BCG_0826c	BCG_0826c		Probable conserved exported protein	-0.3333	0.826796	1428.15
PE_PGRS21	BCG_1145		PE-PGRS family protein	0.3476	0.827226	655.99
BCG_2747	BCG_2747		Conserved hypothetical protein	-0.2881	0.827643	1534.47
sugA	BCG_1296		Probable sugar-transport integral membrane protein ABC transporter sugA	-0.2456	0.828247	1363.94
ilvA	BCG_1611		Probable threonine dehydratase ilvA	-0.2322	0.828329	1551.23
BCG_0952	BCG_0952		Possible membrane protein	0.3915	0.828335	578.13
BCG_0994c	BCG_0994c		Possible oxidoreductase	-0.2367	0.828833	1385.54
BCG_1042	BCG_1042		Probable adhesion component transport transmembrane protein ABC transporter	-0.2248	0.82945	1409.71
pdhC	BCG_2515c		Probable dihydrolipoamide S-acetyltransferase E2 component pdhC	0.2328	0.829492	350.13
BCG_0568	BCG_0568		Conserved hypothetical protein	-0.2894	0.831792	1451.58
BCG_0314	BCG_0314		Conserved hypothetical protein	0.3116	0.831867	270.37
BCG_1990c	BCG_1990c		Conserved hypothetical protein	-0.3091	0.832716	1241.21
BCG_1190c	BCG_1190c		Probable transcriptional regulator protein	-0.2729	0.832851	1425.09
BCG_2783c	BCG_2783c		Probable short-chain type dehydrogenase/reductase	-0.2945	0.833185	1458.26		Significantly upregulated in https://doi.org/10.1016/j.vaccine.2023.04.065
BCG_0004	BCG_0004		Conserved hypothetical protein	0.2604	0.833425	616.71
BCG_2182c	BCG_2182c		Conserved hypothetical protein	-0.2268	0.833465	1344.77
treS	BCG_0160		Trehalose synthase treS	-0.2408	0.833552	1513.15
BCG_3546c	BCG_3546c			-0.2316	0.833924	1564.5
BCG_1482	BCG_1482		Conserved hypothetical protein	-0.2481	0.834218	1626.36
BCG_1945c	BCG_1945c		Conserved hypothetical protein	0.2393	0.834358	338.97
BCG_0139	BCG_0139		Conserved hypothetical protein	-0.2485	0.834571	1472.44
mmpS4	BCG_0490c		Probable conserved membrane protein mmpS4	0.2849	0.835611	294.67
PPE54	BCG_3413c		PPE family protein	-0.229	0.837643	1649.32
BCG_3601	BCG_3601		Probable dehydrogenase	-0.2351	0.837822	1464.3
BCG_3814c	BCG_3814c		Conserved hypothetical protein	0.2812	0.837824	325.72
arcA	BCG_1058		Probable arginine deiminase arcA	-0.2402	0.8379	1520
BCG_3823c	BCG_3823c		Putative two component sensor kinase	-0.24	0.838222	1557.75
BCG_2837c	BCG_2837c		Hypothetical protein	-0.2419	0.838434	1486.53
devS	BCG_3155c		Two component sensor histidine kinase devS	-0.2347	0.83888	1605.23
lsr2	BCG_3662c		Probable lsr2 protein precursor	0.242	0.839247	510.83		Significantly downregulated in https://doi.org/10.1016/j.vaccine.2023.04.065
EBG00001157366	EBG00001157366		tRNA	0.1755	0.839306	986.12
BCG_2484c	BCG_2484c		Possible dna glycosylase	-0.244	0.839398	1439.06
BCG_2966	BCG_2966		Possible transposase	-0.314	0.840057	1428.8
rplS	BCG_2925c		Probable 50S ribosomal protein L19 rplS	0.2143	0.840406	332.11
glyT	glyT		tRNA-Gly	0.3685	0.841034	460.34
nusB	BCG_2555c		N utilization substance protein nusB	-0.2375	0.841455	1506.9
lppOb	BCG_2307		Probable conserved lipoprotein lppOb	0.2492	0.841771	354.73
emrB	BCG_0834c		Possible multidrug resistance integral membrane efflux protein emrB	-0.2397	0.843205	1541.6
BCG_3099	BCG_3099		Conserved hypothetical protein	-0.2379	0.843384	1590.15
BCG_2304	BCG_2304		Hypothetical protein	0.3233	0.843598	360.48
fmu	BCG_1468		Probable fmu protein	-0.3198	0.844672	1451.88
BCG_3133	BCG_3133		Hypothetical protein	-0.5631	0.845163	621.66
BCG_3454c	BCG_3454c		Conserved hypothetical protein	-0.3085	0.845281	1494.09
BCG_0114	BCG_0114		Probable transcriptional regulatory protein	-0.4036	0.845391	1132.31
dnaQ	BCG_3771c		Putative dna polymerase III (epsilon subunit) dnaQ	-0.2285	0.846174	1451.78
BCG_2974	BCG_2974		Conserved hypothetical protein	-0.2348	0.846432	1605.29
BCG_0798	BCG_0798		Conserved hypothetical protein	-0.3619	0.846819	1379.34
EBG00001157365	EBG00001157365		tRNA	-0.0421	0.84718	2754.63
BCG_1903	BCG_1903		Conserved hypothetical protein	0.311	0.847478	313.59
BCG_3828	BCG_3828		Hypothetical protein	0.3253	0.8478	700.66
BCG_0363c	BCG_0363c		Conserved hypothetical protein	-0.3044	0.847853	1449.39
BCG_3102	BCG_3102		Possible hydrolase	-0.2397	0.847991	1571.91
BCG_3761c	BCG_3761c		Conserved hypothetical protein	-0.2416	0.848139	1321.71
rnpA_2	BCG_0029c		Ribonuclease p protein component rnpA (RNaseP)	0.3363	0.848236	315.6
BCG_1755	BCG_1755		Conserved hypothetical protein	-0.2668	0.848608	1592.23
BCG_2298	BCG_2298		Hypothetical protein	-0.6132	0.848659	700.69
EBG00001157352	EBG00001157352		tRNA	0.0408	0.848837	1012.44
BCG_2466c	BCG_2466c		Probable conserved integral membrane protein	-0.2404	0.849945	1437.31
mce2Db	BCG_0638		mce-family protein mce2Db [second part]	-0.412	0.850176	1006.99
BCG_3386c	BCG_3386c		Conserved hypothetical protein	-0.2484	0.850246	1548.83
kdpF	BCG_1086		Probable membrane protein kdpF	-0.477	0.850955	693.23
mkl	BCG_0704		Possible ribonucleotide-transport ATP-binding protein ABC transporter mkl	-0.2289	0.851853	1492.23
gpm1	BCG_0530		Probable phosphoglycerate mutase 1 gpm1	-0.2411	0.851894	1552.99
BCG_2660c	BCG_2660c		Hypothetical protein	0.2794	0.852119	295.56
BCG_2164c	BCG_2164c		Conserved hypothetical protein	-0.2281	0.852538	1567.65
amt	BCG_2941c		Probable ammonium-transport integral membrane protein amt	0.2917	0.853429	349.03
BCG_1212c	BCG_1212c		Probable transcriptional regulatory protein	0.3133	0.854278	337.48
BCG_0396	BCG_0396		Conserved hypothetical protein	-0.355	0.854866	1414.1
BCG_3095	BCG_3095		Probable conserved integral membrane protein	0.3199	0.855823	524.34
BCG_0394c	BCG_0394c		Conserved hypothetical protein	-0.2578	0.856465	1465.77
BCG_3244c	BCG_3244c		Probable conserved integral membrane protein	0.2286	0.856533	492.47
adoK	BCG_2218c		Adenosine kinase	-0.2193	0.856802	1416.62
fic	BCG_3699c		Possible cell filamentation protein fic	-0.2375	0.857081	1495.74
lprE	BCG_1312c		Probable lipoprotein lprE	-0.2503	0.857787	1592.49
mutB	BCG_1556		Probable methylmalonyl-COA mutase large subunit mutB	-0.2293	0.858193	1658.4
whiB2	BCG_3289c		Probable transcriptional regulatory protein whiB-like whiB2	-0.2222	0.859844	1465.75
PPE70	BCG_3183c		PPE family protein	0.3167	0.860689	563.95
BCG_0915	BCG_0915		Conserved hypothetical protein	0.2282	0.860825	569.49
ndhA	BCG_0429c		Probable membrane nadh dehydrogenase ndhA	-0.2378	0.861252	1520.94
glnQ	BCG_2586		Probable glutamine-transport ATP-binding protein ABC transporter glnQ	-0.244	0.861265	1552.88
BCG_3550	BCG_3550		Conserved hypothetical protein	0.2481	0.861497	528.28
BCG_0737	BCG_0737		Putative ferredoxin reductase	0.2795	0.861524	338.81
ceoB	BCG_2704		TRK system potassium uptake protein ceoB	-0.2803	0.861724	1515.03
BCG_3083c	BCG_3083c		Possible transcriptional regulatory protein (probably tetR-family)	-0.2185	0.861783	1352.3
ugpE	BCG_2854c		Probable Sn-glycerol-3-phosphate transport integral membrane protein ABC transporter ugpE	-0.2599	0.861903	1583.46
BCG_1162c	BCG_1162c		Conserved hypothetical protein	-0.2692	0.861915	1591.58
lppJ	BCG_2099		Possible lipoprotein LppJ	0.1863	0.862072	559.08
BCG_2597	BCG_2597		Conserved hypothetical protein	-0.2497	0.862327	1443.99
BCG_0652	BCG_0652		Putative transposase (fragment)	0.1757	0.862663	523.46
kasB	BCG_2263		3-oxoacyl-[acyl-carrier protein] synthase 2 kasB	-0.2307	0.862699	1591.42		Significantly upregulated in https://doi.org/10.1016/j.vaccine.2023.04.065
BCG_3612c	BCG_3612c		Probable short-chain type dehydrogenase/reductase	0.1932	0.863163	534.66
BCG_2103	BCG_2103		Hypothetical protein	-0.2173	0.864141	1423.05
lytB1	BCG_3451c		Probable lytB-related protein lytB1	-0.2252	0.864438	1376.37
cysS2	BCG_2147c		Probable cysteinyl-tRNA synthetase CysS2	-0.2324	0.864489	1598.1
dnaN_1	BCG_0002		DNA polymerase III subunit beta dnaN	-0.2368	0.864639	1643.89
BCG_3756A	BCG_3756A		Conserved hypothetical protein, antitoxin	-0.2527	0.864726	1538.78
BCG_1578c	BCG_1578c		Probable glycosyltransferase	-0.2195	0.86473	1411.92
PE_PGRS42d	BCG_2505c		PE-PGRS family protein [second part]	0.4455	0.864834	510.25
fadE29	BCG_3607c		Probable acyl-CoA dehydrogenase fadE29	-0.2182	0.865376	1384.46
BCG_2215c	BCG_2215c		Probable conserved transmembrane protein	0.3493	0.865657	450.31
BCG_2313	BCG_2313		Hypothetical protein	0.2861	0.865763	362.24
TB18.5	BCG_0200		Conserved hypothetical protein TB18.5	0.183	0.86641	365.44		Significantly upregulated in https://doi.org/10.1016/j.vaccine.2023.04.065
BCG_0714	BCG_0714		Conserved hypothetical protein	-0.2872	0.866518	1498.24
deoA	BCG_3380c		Probable thymidine phosphorylase deoA	-0.2323	0.866671	1556.74
rpsH	BCG_0768		Probable 30S ribosomal protein S8 rpsH	-0.2333	0.866924	1530.38
hpt	BCG_3682c		Hypoxanthine-guanine phosphoribosyltransferase hpt	-0.2296	0.868137	1635.94
BCG_0116	BCG_0116		Probable oxidoreductase	-0.3071	0.869353	1576.46
fadE22	BCG_3086c		Probable acyl-CoA dehydrogenase fadE22	0.3638	0.869394	604.69
yfiH	BCG_2166c		conserved hypothetical protein yfiH	-0.2289	0.870159	1641.71
BCG_3842	BCG_3842		Conserved hypothetical protein	-0.2297	0.870293	1567.29
BCG_3716c	BCG_3716c		Probable conserved transmembrane protein	-0.3696	0.87051	1209.59
BCG_2348	BCG_2348		Conserved hypothetical protein	0.2576	0.871042	264.38
BCG_2744	BCG_2744		Conserved hypothetical alanine and arginine rich protein	0.3395	0.87129	448.66
pgsA3	BCG_2762c		Probable pgp synthase pgsA3	-0.2996	0.871309	1565.91
rnpA_1	BCG_3981c		Ribonuclease P protein component rnpA	0.3243	0.871627	357.87
BCG_0942c	BCG_0942c		Probable transcriptional regulatory protein (probably luxR-family)	-0.2266	0.873117	1686.7
BCG_0438	BCG_0438		Probable conserved transmembrane protein	-0.4198	0.873135	1248.75
BCG_1787	BCG_1787		Hypothetical protein	-0.2548	0.873442	1479.44
BCG_3756c	BCG_3756c		Possible conserved membrane protein	-0.2342	0.873598	1660.51
BCG_3140	BCG_3140		Probable transposase	-0.2451	0.874495	1488.91
BCG_2590	BCG_2590		Conserved hypothetical alanine and leucine rich protein	-0.2236	0.874521	1688.71
recD	BCG_0675c		Probable exonuclease V (alpha chain) recD	-0.2927	0.874644	1523.71
BCG_3953c	BCG_3953c		Conserved hypothetical protein	-0.2364	0.875499	1684.42
Ms_AS-8	EBG00001157381			-0.684	0.875848	720.91
BCG_0212	BCG_0212		Probable conserved mce associated membrane protein	-0.2182	0.876728	1582.32
BCG_1425c	BCG_1425c		Possible membrane protein	0.2413	0.877296	354.31
EBG00001157359	EBG00001157359		tRNA	-0.0305	0.877314	2790.38
lppX	BCG_2967c		Probable conserved lipoprotein lppX	-0.2329	0.878667	1410.44
BCG_0851c	BCG_0851c		Conserved hypothetical protein	-0.2291	0.878684	1537.17
BCG_0167	BCG_0167		Putative acetyltransferase	0.2578	0.878688	354.57
phoTa	BCG_0872		Probable phosphate-transport ATP-binding protein ABC transporter phoTa [first part]	-0.2422	0.878785	1595.67
BCG_2190c	BCG_2190c		conserved hypothetical regulatory protein	-0.2301	0.879242	1390.41
BCG_2898	BCG_2898		Possible conserved transmembrane protein	0.2569	0.880032	334.44
secY	BCG_0782		Probable preprotein translocase secY	-0.223	0.880045	1621.57
PE2	BCG_0188c		PE family protein	-0.231	0.880666	1581.8
dppA	BCG_3724c		Probable periplasmic dipeptide-binding lipoprotein dppA	-0.2455	0.881638	1617.75
hspR	BCG_0392		Probable heat shock protein transcriptional regulator hspR (merR family)	-0.2287	0.881949	1515.38
BCG_1780	BCG_1780		Conserved hypothetical protein	0.2634	0.882255	311.53
BCG_1381c	BCG_1381c		Possible adenylate cyclase	-0.2225	0.883791	1698.85
nuoA	BCG_3168		Probable NADH dehydrogenase I (chain A) nuoA	-0.2297	0.883838	1670.96
lpqH	BCG_3822		19 kDa lipoprotein antigen precursor lpqH	-0.2214	0.884003	1521.55
BCG_0049c	BCG_0049c		Conserved hypothetical protein	-0.2251	0.884371	1663.14
BCG_0521c	BCG_0521c		Conserved hypothetical protein	-0.2203	0.884762	1545.65
BCG_2225	BCG_2225		Probable conserved integral membrane protein	-0.2895	0.885087	1547.04
echA5	BCG_0724		Probable enoyl-CoA hydratase echA5	-0.242	0.885322	1505.68
BCG_0007	BCG_0007		Possible conserved membrane protein	-0.2274	0.885341	1608.69
BCG_2469c	BCG_2469c		Conserved hypothetical protein	-0.2273	0.885718	1580.2
canA	BCG_1343		Beta-carbonic anhydrase	-0.2643	0.885753	1459.13
BCG_2564	BCG_2564		Conserved hypothetical protein	-0.2195	0.885952	1574.89
BCG_0315c	BCG_0315c		Conserved hypothetical protein	-0.2211	0.886029	1448.87
BCG_3890c	BCG_3890c		Putative transposase	0.2125	0.886134	300.75
BCG_0042	BCG_0042		Probable conserved membrane protein	-0.2434	0.886319	1604.45
metC	BCG_3410		Probable O-acetylhomoserine sulfhydrylase metC	-0.2271	0.886564	1683.29
BCG_2990c	BCG_2990c		Possible conserved membrane or secreted protein	-0.2195	0.886589	1602.7
scoB	BCG_2523c		Probable succinyl-CoA:3-KETOACID-COENZYME A TRANSFERASE (BETA SUBUNIT) scoB	-0.2373	0.887464	1463.4
BCG_0947	BCG_0947		Conserved hypothetical protein	-0.2546	0.887657	1589.65
fadD26	BCG_2952		Fatty-acid-CoA ligase fadD26	-0.223	0.888116	1579.01
BCG_2128c	BCG_2128c		Conserved hypothetical protein	0.2897	0.888265	582.72
BCG_0763	BCG_0763		Probable conserved transmembrane protein	-0.2205	0.888322	1605.85
PE_PGRS39	BCG_2363c		PE-PGRS family protein	0.2452	0.888426	652.94
pknF	BCG_1785		Anchored-membrane serine/threonine-protein kinase pknF	-0.2322	0.89016	1654.04
hisH	BCG_1640		Probable amidotransferase hisH	0.2861	0.890188	338.87
asnB	BCG_2217		Probable asparagine synthetase AsnB	-0.222	0.890877	1641.12
alaS	BCG_2578c		Probable alanyl-tRNA synthetase alaS	0.2215	0.891113	333.11
BCG_0432	BCG_0432		Hypothetical protein	-0.6522	0.891671	868.15
bpoB	BCG_1184c		Possible peroxidase bpoB (non-haem peroxidase)	-0.2391	0.891759	1617.49
BCG_0135	BCG_0135		Probable conserved integral membrane protein	-0.2501	0.89179	1659.53
BCG_0939c	BCG_0939c		Conserved hypothetical protein	-0.26	0.891964	1432.12
PPE46	BCG_3040c		PPE family protein	0.2079	0.892103	585.97
BCG_1410	BCG_1410		Probable drugs-transport transmembrane ATP-binding protein ABC transporter	-0.2246	0.892289	1632.98
recR	BCG_3775c		Recombination protein recR	-0.1194	0.892515	1955.08
BCG_3957c	BCG_3957c		Conserved hypothetical alanine rich protein	0.2628	0.892566	352.95
rbfA	BCG_2858c		Probable ribosome-binding factor A rbfA	0.3525	0.893053	639.69
BCG_1216	BCG_1216		Conserved hypothetical protein	-0.239	0.893063	1671.76
BCG_1475	BCG_1475		Conserved hypothetical protein	-0.261	0.893065	1538.57
BCG_2860c	BCG_2860c		Conserved hypothetical protein	-0.1133	0.893169	2138.27
BCG_1976	BCG_1976		Possible oxygenase	-0.2095	0.893241	1469.99
BCG_2034	BCG_2034		hypothetical regulatory protein	-0.2531	0.893547	1590.08
BCG_1756	BCG_1756		Conserved hypothetical protein	-0.2808	0.893807	1406.91
BCG_1561c	BCG_1561c		Probable methyltransferase	-0.2363	0.894124	1661.27
purE	BCG_3304c		Probable phosphoribosylaminoimidazole carboxylase catalytic subunit purE	0.3402	0.894876	407.54
metH	BCG_2141c		Probable 5-methyltetrahydrofolate--homocystein methyltransferase MetH (Methionine synthase, vitamin-B12 dependent isozyme) (MS)	-0.1109	0.895458	2139.69
BCG_2829	BCG_2829		Conserved hypothetical protein	0.4735	0.895466	537.34
BCG_3470	BCG_3470		Probable hydrolase	-0.2239	0.895663	1717.9		Significantly downregulated in https://doi.org/10.1016/j.vaccine.2023.04.065
oxyS	BCG_0151		Oxidative stress response regulatory protein oxyS	-0.2419	0.895664	1526.47
BCG_3819	BCG_3819		Possible conserved membrane protein	-0.3303	0.895905	1456.77
BCG_2256c	BCG_2256c		Conserved hypothetical protein	0.3433	0.896525	650.48		Significantly upregulated in https://doi.org/10.1016/j.vaccine.2023.04.065
PE_PGRS58	BCG_3655c		PE-PGRS family protein	0.2859	0.897154	366.52
BCG_3749	BCG_3749		Probable conserved membrane protein	-0.2439	0.897285	1576.79
lpqA	BCG_3038		Probable lipoprotein lpqA	-0.2379	0.897779	1507.85
BCG_1786	BCG_1786		Probable conserved transmembrane ATP-binding protein ABC transporter	-0.2149	0.897908	1700.65
BCG_0696c	BCG_0696c		Conserved hypothetical protein	-0.2211	0.897989	1729.98
BCG_3212c	BCG_3212c		Hypothetical protein	-0.2217	0.899025	1583.21
ppsC	BCG_2955		Phenolpthiocerol synthesis type-I polyketide synthase ppsC	-0.2192	0.899099	1650.44
metT	metT		tRNA-Met	0.2021	0.899146	330.98
BCG_2626	BCG_2626		Conserved hypothetical protein	-0.2436	0.899293	1450.03
EBG00001157363	EBG00001157363		tRNA	1.1376	0.899351	247.24
fadE15	BCG_1528c		Probable acyl-CoA dehydrogenase fadE15	-0.2248	0.899506	1717.99
BCG_0103	BCG_0103		Probable glutamine-transport transmembrane protein ABC transporter	-0.2357	0.89956	1697.86
BCG_1060	BCG_1060		Conserved hypothetical protein	0.2774	0.900026	595.45
BCG_1178	BCG_1178		Conserved hypothetical protein	0.2023	0.900094	530.23
glmU	BCG_1075c		Probable UDP-N-acetylglucosamine pyrophosphorylase glmU	-0.2155	0.900647	1670.22
BCG_0685	BCG_0685		Conserved hypothetical protein	0.2377	0.900778	329.46		Significantly downregulated in https://doi.org/10.1016/j.vaccine.2023.04.065
EBG00001157333	EBG00001157333		tRNA	1.0094	0.900796	280.45
acs	BCG_3725		acetyl-coenzyme A synthetase acs	-0.2214	0.901099	1746.59
dhaA	BCG_2602		Possible haloalkane dehalogenase dhaA	-0.2311	0.901377	1571.24
BCG_2993	BCG_2993		Probable oxidoreductase	-0.1264	0.901572	2020.51		Significantly downregulated in https://doi.org/10.1016/j.vaccine.2023.04.065
BCG_2512	BCG_2512		Hypothetical protein	-0.2282	0.901615	1365.93
BCG_0815c	BCG_0815c		Possible ferredoxin	0.4067	0.902125	486.76
BCG_0264c	BCG_0264c		Probable conserved membrane protein	-0.0958	0.902242	2175.5
BCG_2137c	BCG_2137c		Probable conserved integral membrane protein	-0.2653	0.902495	1616.7
gatC	BCG_3034c		Probable glutamyl-tRNA(gln) amidotransferase (subunit C) gatC	-0.2501	0.902497	1595.01
BCG_1317	BCG_1317		Conserved hypothetical protein	-0.3203	0.902595	1392.02
BCG_2984	BCG_2984		Probable integral membrane protein	-0.2409	0.902967	1711.45
BCG_0221	BCG_0221		Conserved hypothetical protein	-0.2341	0.90302	1717.6
BCG_2604c	BCG_2604c		Possible glyoxalase II	-0.2292	0.903119	1698.11
ndkA	BCG_2465c		Probable nucleoside diphosphate kinase ndkA	-0.2311	0.903439	1575.99
bfrA	BCG_1912		Probable bacterioferritin bfrA	-0.1233	0.903483	2055.25
era	BCG_2378c		Probable GTP-binding protein era	-0.2201	0.904481	1686.61
BCG_2119	BCG_2119		Conserved hypothetical protein	-0.2776	0.904836	1573.31
glpQ1	BCG_3905c		Probable glycerophosphoryl diester phosphodiesterase glpQ1	-0.2152	0.905089	1685.04
BCG_3300c	BCG_3300c		Probable conserved integral membrane protein	-0.2281	0.906045	1713.07
BCG_3824c	BCG_3824c		Putative two component transcriptional regulatory protein	0.2373	0.906719	358.29
BCG_2574c	BCG_2574c		Conserved hypothetical protein	-0.3414	0.906857	1328.43
nth	BCG_3732c		Probable endonuclease III nth	-0.2117	0.906919	1548.78
esxD	BCG_3947c		Conserved hypothetical protein	0.275	0.907394	544.81
nrdI	BCG_3076c		Probable nrdI protein	-0.2228	0.90747	1605.22
BCG_1189c	BCG_1189c		Conserved hypothetical protein	0.1475	0.907653	561.87
BCG_3160	BCG_3160		Probable monophosphatase	0.1755	0.907664	581.28
BCG_0674c	BCG_0674c		Conserved hypothetical protein	-0.2581	0.90785	1694.17
EBG00001157322	EBG00001157322		tRNA	0.0856	0.908104	1056.94
BCG_0974	BCG_0974		Putative transposase	-0.2195	0.908122	1761.81
cyp135A1	BCG_0366c		Possible cytochrome P450 135A1 cyp135A1	0.178	0.908335	589.6
pcd_1	BCG_3322		Probable piperideine-6-carboxilic acid dehydrogenase pcd	0.2168	0.908713	525.45
fadD28	BCG_2963		fatty-acid-CoA ligase fadD28	-0.1222	0.909696	2226.02		Significantly upregulated in https://doi.org/10.1016/j.vaccine.2023.04.065
BCG_3943c	BCG_3943c		Conserved membrane protein	-0.103	0.910379	2276.89
fadE20	BCG_2737c		Probable acyl-CoA dehydrogenase fadE20	0.2213	0.910596	366.37
BCG_2759c	BCG_2759c		Possible conserved membrane alanine rich protein	-0.2335	0.910763	1672.65
BCG_1748	BCG_1748		Conserved hypothetical protein	-0.2144	0.911085	1720.56
thiG	BCG_0456		Probable thiamin biosynthesis protein thiG	-0.2738	0.911643	1611.5
hupB	BCG_3007c		Probable DNA-binding protein HU homolog hupB	0.3105	0.911655	707.56
argS	BCG_1352		Probable arginyl-tRNA synthetase argS	-0.2207	0.912056	1790.61
RNaseP_bact_a	EBG00001157313			0.3591	0.912062	682.63
agpS	BCG_3132c		Possible alkyldihydroxyacetonephosphate synthase agpS	-0.2358	0.912129	1786.18
PPE62	BCG_3597c		PPE family protein	0.3069	0.912209	471.26
BCG_0971	BCG_0971		Conserved hypothetical protein	-0.2646	0.912575	1477.62
bpoC	BCG_0599		Possible peroxidase bpoC (non-haem peroxidase)	-0.251	0.913151	1708.49
BCG_0162	BCG_0162		Probable conserved transmembrane protein	-0.2259	0.913811	1594.75
devB	BCG_1506c		Probable 6-phosphogluconolactonase devB	-0.2578	0.913848	1530.65
BCG_0296c	BCG_0296c		Conserved hypothetical protein	-0.3699	0.913975	1417.96
lipJ	BCG_1939c		Probable lignin peroxidase lipJ	-0.2232	0.914701	1805.19
fbpA	BCG_3866c		Secreted antigen 85-A fbpA	-0.2083	0.914803	1594.96
PPE35b	BCG_1956c		PPE family protein	-0.2326	0.915079	1503.61
BCG_2381c	BCG_2381c		Function unknown	-0.2232	0.915172	1671.2
rpsR1	BCG_0086		Probable 30s ribosomal protein s18-1 rpsR1	-0.2209	0.915729	1613.18
BCG_2973	BCG_2973		Possible methyltransferase	-0.2184	0.915748	1740.43
BCG_1113	BCG_1113		Possible integrase (fragment)	0.2594	0.915842	313.27
tam	BCG_0334		Probable trans-aconitate methyltransferase tam	-0.2159	0.916016	1461.42
BCG_2410	BCG_2410		Probable conserved integral membrane protein [second part]	-0.2231	0.916379	1796.8
PPE50	BCG_3158		PPE family protein	-0.0971	0.916561	2238.84
BCG_3850	BCG_3850		Hypothetical protein	-0.2216	0.916845	1612.68
BCG_3970	BCG_3970		Hypothetical alanine rich protein	-0.3762	0.91734	1303.52
BCG_1437	BCG_1437		Conserved hypothetical protein	-0.2136	0.917451	1632
BCG_3471	BCG_3471		Conserved hypothetical protein	-0.2148	0.91788	1806.81
BCG_0274c	BCG_0274c		Small secreted protein	-0.2156	0.917953	1501.49
BCG_2569	BCG_2569		Conserved hypothetical protein	-0.4774	0.918041	896.18
ctpE	BCG_0960		Probable metal cation transporter atpase P-type ctpE	-0.2192	0.918187	1815.98
treZb	BCG_1614c		Maltooligosyltrehalose trehalohydrolase TreZ	0.2502	0.918346	378.29
BCG_3000c	BCG_3000c		Probable resolvase	0.2501	0.918771	269.06
ilvE	BCG_2226c		Probable branched-chain amino acid transaminase ilvE	-0.2187	0.918792	1785.42
BCG_0184	BCG_0184		Probable short-chain type dehydrogenase/reductase	0.2701	0.9188	314.75		Significantly downregulated in https://doi.org/10.1016/j.vaccine.2023.04.065
ald_a	BCG_2797		Secreted l-alanine dehydrogenase ald_a [first part]	-0.2226	0.919046	1517.9
nirB	BCG_0290		Probable nitrite reductase [NAD(P)H] large subunit [fad flavoprotein] nirB	-0.2007	0.919071	1552.56
BCG_1768c	BCG_1768c		Conserved hypothetical protein	-0.2219	0.919141	1778.84
glpQ2	BCG_0357c		Putative glycerophosphoryl diester phosphodiesterase glpQ2	-0.2081	0.919205	1453.7
BCG_1788c	BCG_1788c		Possible integral membrane protein	0.2304	0.91966	317.06
BCG_1431	BCG_1431		Probable conserved membrane protein	-0.2359	0.919757	1707.88
end	BCG_0719		Probable endonuclease IV end	-0.222	0.919893	1787.06
BCG_3265c	BCG_3265c		Probable conserved integral membrane transport protein	-0.2256	0.920211	1772.91
BCG_0871	BCG_0871		Conserved hypothetical protein	-0.2118	0.920545	1575.71
dppC	BCG_3722c		Probable dipeptide-transport integral membrane protein ABC transporter dppC	-0.225	0.920745	1504.42
BCG_3500c	BCG_3500c		Possible conserved transmembrane protein	-0.2283	0.921278	1723.01
folB	BCG_3671c		probable dihydroneopterin aldolase folB	0.1807	0.9215	607
fadD19	BCG_3578c		Probable fatty-acid-CoA ligase fadD19	-0.2001	0.921834	1511.35
EBG00001157337	EBG00001157337		tRNA	0.0252	0.921966	1091.41
BCG_0402	BCG_0402		Possible conserved transmembrane protein	0.3375	0.922174	431.21
BCG_2526	BCG_2526		Probable transcriptional regulatory protein (probably tetR-family)	-0.2352	0.92222	1790.03
cyp121	BCG_2293		Cytochrome P450 121 CYP121	0.2113	0.922312	331
moeW	BCG_2360c		Possible molybdopterin biosynthesis protein moeW	-0.2408	0.922669	1446.75
nadE	BCG_2457c		Glutamine-dependent NAD( ) synthetase nadE	-0.2168	0.922782	1667.9
BCG_1897	BCG_1897		Probable conserved transmembrane protein	0.2426	0.92379	647.32
BCG_2893	BCG_2893		Conserved hypothetical protein	-0.2833	0.924069	1581.61
fadD13	BCG_3114		Probable chain-fatty-acid-CoA ligase fadD13	-0.2011	0.924411	1550.69
rpsG	BCG_0732		Probable 30S ribosomal protein S7 rpsG	0.2685	0.924585	630.92
BCG_3282c	BCG_3282c		Possible cationic amino acid transport integral membrane protein	-0.2278	0.92502	1722.52
rplP	BCG_0758		Probable 50S ribosomal protein L16 rplP	-0.1334	0.92506	2154.65
pks1	BCG_2968c		Probable polyketide synthase pks1	0.2431	0.925348	393.47
BCG_3234	BCG_3234		Probable transcriptional regulatory protein (probably tetR-family)	-0.2125	0.925626	1613.1
BCG_1522	BCG_1522		Conserved hypothetical protein	-0.1346	0.925699	2071.21
efpA	BCG_2866c		Possible integral membrane efflux protein efpA	-0.2073	0.925895	1618.86
trxB2_2	BCG_0019		Probable thioredoxin reductase trxB2 (TRXR)	-0.2029	0.925904	1448.59		Significantly upregulated in https://doi.org/10.1016/j.vaccine.2023.04.065
BCG_0095A	BCG_0095A		Conserved hypothetical protein, antitoxin	-0.2783	0.926451	1576.2
rpsJ	BCG_0750		30S ribosomal protein S10 rpsJ (transcription antitermination factor nusE)	0.3189	0.926543	658.43
moxR1	BCG_1541		Probable transcriptional regulatory protein moxR1	-0.1289	0.926544	2146.65
BCG_1713c	BCG_1713c		Probable transcriptional regulatory protein	-0.2318	0.926787	1454.59
glnD	BCG_2939c		Probable [protein-PII] uridylyltransferase glnD	-0.2101	0.927355	1772.26
BCG_3928	BCG_3928		Conserved hypothetical protein	-0.0912	0.927642	2308.22
cyp144	BCG_1810		Probable cytochrome p450 144 CYP144	-0.2142	0.927942	1587.6
PE_PGRS52	BCG_3457		PE-PGRS family protein	0.2633	0.92795	646.33
ribA2	BCG_1476		Probable riboflavin biosynthesis protein ribA2	0.2502	0.927976	725.66
BCG_1994	BCG_1994		Hypothetical protein	-0.09	0.92828	2072.14
BCG_2778c	BCG_2778c		Conserved hypothetical protein	0.248	0.928415	422.83
BCG_0090	BCG_0090		Hypothetical protein	-0.2105	0.928475	1582.13
hbhA	BCG_0516		Heparin binding hemagglutinin hbhA (adhesin)	0.2408	0.928548	401.48		Significantly downregulated in https://doi.org/10.1016/j.vaccine.2023.04.065
BCG_3337c	BCG_3337c		Probable conserved integral membrane protein	0.318	0.928875	241.6
BCG_2123c	BCG_2123c		Conserved hypothetical protein	0.1744	0.928919	598.45
BCG_0585c	BCG_0585c		Probable conserved integral membrane protein	-0.2647	0.929437	1577.91
BCG_2222	BCG_2222		Probable conserved transmembrane protein	-0.2843	0.929555	1558.53
ureC	BCG_1886		Urease alpha subunit ureC	-0.2038	0.929936	1696.98
BCG_1321c	BCG_1321c		Hypothetical HIT-like protein	0.2285	0.930115	322.51
BCG_1878c	BCG_1878c		Conserved hypothetical membrane protein	-0.2116	0.930129	1760.42
fadE34	BCG_3638c		Probable acyl-CoA dehydrogenase fadE34	0.2684	0.930188	364.72
BCG_0573	BCG_0573		Conserved hypothetical protein	-0.2101	0.930285	1731.37
BCG_1094c	BCG_1094c		Probable IS1560 transposase (fragment)	-0.2946	0.930404	1533.2
BCG_2634c	BCG_2634c		Probable conserved membrane protein	-0.2116	0.931086	1742.12
BCG_3585	BCG_3585		Conserved hypothetical protein	-0.2216	0.9313	1731.83
fadA5	BCG_3610		Probable acetyl-CoA acetyltransferase fadA5	-0.2724	0.931306	1592.67
BCG_2221c	BCG_2221c		Conserved hypothetical protein	0.3234	0.931348	490.86
BCG_3586	BCG_3586		Hypothetical protein	-0.2112	0.931371	1615.61
BCG_3942c	BCG_3942c		Probable conserved transmembrane protein	-0.2059	0.931453	1644.17
BCG_0655	BCG_0655		Conserved hypothetical protein	0.2283	0.93187	377.46
[truncated: 2,110 more rows]

## Sheet: DAVID
		Enrichment score	BH adjusted p-value	Genes
down-regulated	transmembrane transporter activity	2.27	0.33	Rv1686c	Rv1250	Rv0191	Rv2459	Rv2994	Rv1244	Rv1634	Rv3331	Rv0876c
down-regulated	transmembrane	2.01	0.00026	Rv1686c	Rv0283	Rv0290	Rv3448	Rv3789	Rv1816	Rv1250	Rv0191	Rv2459	Rv2994	Rv2892c	Rv0228	Rv1565c	Rv2208	Rv2181	Rv3413c	Rv1457c	Rv3792	Rv3794	Rv3578	Rv2684	Rv3810	Rv0008c	Rv0062	Rv2236c	Rv0969	Rv3043c	Rv1621c	Rv1302	Rv1002c	Rv0312	Rv1078	Rv1290c	Rv1357c	Rv1619	Rv1639c	Rv1761c	Rv2700	Rv2721c	Rv3686c	Rv0587	Rv0246	Rv2154c	Rv1401	Rv3524	Rv3657c
down-regulated	arginine biosynthesis	1.81	0.0015	Rv2747	Rv1652	Rv1654	Rv1655	Rv1653	Rv1383	Rv1656
down-regulated	cell wall organization	1.73	0.036	Rv3789	Rv2153c	Rv3792	Rv3794	Rv1302	Rv3717	Rv3712	Rv2154c	Rv0483	Rv3330	Rv1477	Rv1478
up-regulated	transcription regulation	1.23	0.15	Rv2034	Rv3223c	Rv3221A	Rv3219
[truncated: 26 more columns]
